# Supplementary material for: Bis(2-amino­pyrimidine-κN 1)aqua­(nitrato-κO)(nitrato-κ2 O,O′)zinc(II)
Source: Acta Crystallogr Sect E Struct Rep Online. 2010 Sep 18;66(Pt 10):m1279. doi: 10.1107/S1600536810036731 (PMC2983322; doi:10.1107/S1600536810036731)
Supplement: Supplementary file 1 [file e-66-m1279-sup1.cif]

##############################################################################
###                                                                        ###
###        Electronic paper (Acta Crystallographica Section E)             ###
###                                                                        ###
##############################################################################
#                                                                            #
# This CIF contains the data in a paper accepted for publication in Acta     #
# Crystallographica Section E. It conforms to the requirements of Notes      #
# for Authors for Section E, and has been peer reviewed under the auspices   #
# of the IUCr Commission on Journals.                                        #
#                                                                            #
# Full details of the Crystallographic Information File format               #
# are given in the paper "The Crystallographic Information File (CIF):       #
# a New Standard Archive File for Crystallography" by S. R. Hall, F. H.      #
# Allen and I. D. Brown [Acta Cryst. (1991), A47, 655-685].                  #
#                                                                            #
# The current version of the core CIF dictionary is obtainable from          #
# ftp://ftp.iucr.org/pub/cif_core.dic. The current version number is 2.4.    #
#                                                                            #
# Software is freely available for graphical display of the structure(s) in  #
# this CIF.  For information consult the CIF home page http://www.iucr.org/  #
# cif/home.html                                                              #
#                                                                            #
# This file may be used for bona fide research purposes within the           #
# scientific community so long as proper attribution is given to the journal # 
# article from which it was obtained.                                        #
#                                                                            #
##############################################################################
                                             
data_global
_audit_creation_method     SHELXL-97
_journal_date_recd_electronic     2010-08-30
_journal_date_accepted     2010-09-14
_journal_name_full     'Acta Crystallographica, Section E'
_journal_year     2010
_journal_volume     66
_journal_issue     10
_journal_page_first     m1279
_journal_page_last     m1279
_journal_paper_category     QM
_journal_coeditor_code     JH2204
_publ_contact_author
;
     Dr. Seik Weng Ng
     Department of Chemistry
     University of Malaya
     50603 Kuala Lumpur
     Malaysia
;
_publ_contact_author_email     seikweng@um.edu.my
_publ_contact_author_fax     '03 7967 4193'
_publ_contact_author_phone     '03 7967 6778'
_publ_section_title
;\
Bis(2-aminopyrimidine-\k<i>N</i>^1^)aqua(nitrato-\k<i>O</i>)(nitrato-\
\k^2^<i>O</i>,<i>O</i>')zinc(II)
;
loop_
    _publ_author_name
    _publ_author_address
    'Gao, Shan'
;
     College of Chemistry and Materials Science
     Heilongjiang University
     Harbin 150080
     People's Republic of China
;
    'Ng, Seik Weng'
;
     Department of Chemistry
     University of Malaya
     50603 Kuala Lumpur
     Malaysia
;
_publ_section_synopsis     .
data_I
_audit_creation_method     SHELXL-97
_chemical_name_systematic
;
Bis(2-aminopyrimidine-\k<i>N</i>^1^)aqua(nitrato-\k<i>O</i>)(nitrato-
\k^2^<i>O</i>,<i>O</i>')zinc(II)
;
_chemical_name_common     ?
_chemical_formula_moiety     'C8 H12 N8 O7 Zn'
_chemical_formula_sum     'C8 H12 N8 O7 Zn'
_chemical_formula_iupac     '[Zn (N O3)2 (C4 H5 N3)2 (H2 O)]'
_chemical_formula_weight     397.63
_chemical_melting_point     ?
_symmetry_cell_setting     monoclinic
_symmetry_space_group_name_H-M     'C 2/c'
_symmetry_space_group_name_Hall     '-C 2yc'
loop_
    _symmetry_equiv_pos_as_xyz
    'x, y, z'
    '-x, y, -z+1/2'
    'x+1/2, y+1/2, z'
    '-x+1/2, y+1/2, -z+1/2'
    '-x, -y, -z'
    'x, -y, z-1/2'
    '-x+1/2, -y+1/2, -z'
    'x+1/2, -y+1/2, z-1/2'
_cell_length_a     13.2742(4)
_cell_length_b     8.0142(2)
_cell_length_c     28.6204(7)
_cell_angle_alpha     90.00
_cell_angle_beta     101.3350(10)
_cell_angle_gamma     90.00
_cell_volume     2985.31(14)
_cell_formula_units_Z     8
_cell_measurement_reflns_used     11713
_cell_measurement_theta_min     3.0
_cell_measurement_theta_max     27.4
_cell_measurement_temperature     293(2)
_exptl_crystal_description     Prism
_exptl_crystal_colour     Colorless
_exptl_crystal_size_max     0.22
_exptl_crystal_size_mid     0.18
_exptl_crystal_size_min     0.12
_exptl_crystal_density_diffrn     1.769
_exptl_crystal_density_meas     ?
_exptl_crystal_density_method     'not measured'
_exptl_crystal_F_000     1616
_exptl_absorpt_coefficient_mu     1.700
_exptl_absorpt_correction_type     multi-scan
_exptl_absorpt_process_details     '(ABSCOR; Higashi, 1995)'
_exptl_absorpt_correction_T_min     0.7061
_exptl_absorpt_correction_T_max     0.8220
_diffrn_ambient_temperature     293(2)
_diffrn_radiation_type     MoK\a
_diffrn_radiation_wavelength     0.71073
_diffrn_radiation_source     'fine-focus sealed tube'
_diffrn_radiation_monochromator     graphite
_diffrn_measurement_device_type     'Rigaku R-AXIS RAPID'
_diffrn_measurement_method     '\w'
_diffrn_detector_area_resol_mean     '10.000'
_diffrn_reflns_number     14113
_diffrn_reflns_av_R_equivalents     0.0389
_diffrn_reflns_av_sigmaI/netI     0.0273
_diffrn_reflns_theta_min     3.00
_diffrn_reflns_theta_max     27.44
_diffrn_reflns_theta_full     27.44
_diffrn_measured_fraction_theta_max     0.999
_diffrn_measured_fraction_theta_full     0.999
_diffrn_reflns_limit_h_min     -17
_diffrn_reflns_limit_h_max     17
_diffrn_reflns_limit_k_min     -10
_diffrn_reflns_limit_k_max     10
_diffrn_reflns_limit_l_min     -34
_diffrn_reflns_limit_l_max     37
_diffrn_standards_number     0
_diffrn_standards_interval_count     0
_diffrn_standards_interval_time     0
_diffrn_standards_decay_%     0
_reflns_number_total     3401
_reflns_number_gt     3006
_reflns_threshold_expression     I>2\s(I)
_refine_ls_structure_factor_coef     Fsqd
_refine_ls_matrix_type     full
_refine_ls_R_factor_all     0.0345
_refine_ls_R_factor_gt     0.0295
_refine_ls_wR_factor_gt     0.0777
_refine_ls_wR_factor_ref     0.0812
_refine_ls_goodness_of_fit_ref     1.037
_refine_ls_restrained_S_all     1.037
_refine_ls_number_reflns     3401
_refine_ls_number_parameters     241
_refine_ls_number_restraints     6
_refine_ls_hydrogen_treatment     mixed
_refine_ls_weighting_scheme     calc
_refine_ls_weighting_details
         'calc w=1/[\s^2^(Fo^2^)+(0.0479P)^2^+2.0445P] where P=(Fo^2^+2Fc^2^)/3'
_atom_sites_solution_hydrogens     geom
_atom_sites_solution_primary     direct
_atom_sites_solution_secondary     difmap
_refine_ls_shift/su_max     0.001
_refine_ls_shift/su_mean     0.001
_refine_diff_density_max     0.404
_refine_diff_density_min     -0.425
_refine_ls_extinction_method     none
_refine_ls_extinction_coef     ?
loop_
    _atom_type_symbol
    _atom_type_description
    _atom_type_scat_dispersion_real
    _atom_type_scat_dispersion_imag
    _atom_type_scat_source
    'C' 'C' 0.0033 0.0016
                         'International Tables Vol C Tables 4.2.6.8 and 6.1.1.4'
    'H' 'H' 0.0000 0.0000
                         'International Tables Vol C Tables 4.2.6.8 and 6.1.1.4'
    'N' 'N' 0.0061 0.0033
                         'International Tables Vol C Tables 4.2.6.8 and 6.1.1.4'
    'O' 'O' 0.0106 0.0060
                         'International Tables Vol C Tables 4.2.6.8 and 6.1.1.4'
    'Zn' 'Zn' 0.2839 1.4301
                         'International Tables Vol C Tables 4.2.6.8 and 6.1.1.4'
_computing_data_collection     'RAPID-AUTO (Rigaku, 1998)'
_computing_cell_refinement     'RAPID-AUTO (Rigaku, 1998)'
_computing_data_reduction     'CrystalStructure (Rigaku/MSC and Rigaku, 2002)'
_computing_structure_solution     'SHELXS97 (Sheldrick, 2008)'
_computing_structure_refinement     'SHELXL97 (Sheldrick, 2008)'
_computing_molecular_graphics     'X-SEED (Barbour, 2001)'
_computing_publication_material     'publCIF (Westrip, 2010)'
loop_
    _atom_site_type_symbol
    _atom_site_label
    _atom_site_fract_x
    _atom_site_fract_y
    _atom_site_fract_z
    _atom_site_U_iso_or_equiv
    _atom_site_adp_type
    _atom_site_calc_flag
    _atom_site_refinement_flags
    _atom_site_occupancy
    _atom_site_disorder_assembly
    _atom_site_disorder_group
    Zn Zn1 0.498530(14) 0.66515(3) 0.616791(7) 0.02883(9) Uani d . 1 . .
    O O1 0.39847(10) 0.55960(19) 0.66269(5) 0.0379(3) Uani d . 1 . .
    O O2 0.28031(17) 0.4531(3) 0.60891(6) 0.0822(7) Uani d . 1 . .
    O O3 0.30770(17) 0.3540(3) 0.67905(8) 0.0742(6) Uani d . 1 . .
    O O4 0.46872(15) 0.4598(2) 0.55893(9) 0.0764(7) Uani d . 1 . .
    O O5 0.56026(15) 0.4082(3) 0.62668(7) 0.0614(5) Uani d . 1 . .
    O O6 0.5176(2) 0.2078(2) 0.57552(7) 0.0745(6) Uani d . 1 . .
    O O1W 0.62147(10) 0.7246(2) 0.58475(5) 0.0377(3) Uani d D 1 . .
    N N1 0.39392(11) 0.8157(2) 0.57361(5) 0.0301(3) Uani d . 1 . .
    N N2 0.24514(12) 0.9882(2) 0.55462(6) 0.0398(4) Uani d . 1 . .
    N N3 0.29718(15) 0.8839(3) 0.63018(7) 0.0492(5) Uani d D 1 . .
    N N4 0.55915(12) 0.8053(2) 0.67664(5) 0.0306(3) Uani d . 1 . .
    N N5 0.64072(15) 0.8410(2) 0.75816(6) 0.0437(4) Uani d . 1 . .
    N N6 0.60734(16) 0.5800(2) 0.72650(7) 0.0460(4) Uani d D 1 . .
    N N7 0.32868(12) 0.4509(2) 0.64962(6) 0.0371(4) Uani d . 1 . .
    N N8 0.51533(15) 0.3535(2) 0.58614(8) 0.0466(4) Uani d . 1 . .
    C C1 0.40689(15) 0.8333(3) 0.52831(7) 0.0351(4) Uani d . 1 . .
    H H1 0.4624 0.7805 0.5192 0.042 Uiso calc R 1 . .
    C C2 0.34156(16) 0.9258(3) 0.49524(7) 0.0415(5) Uani d . 1 . .
    H H2 0.3512 0.9366 0.4641 0.050 Uiso calc R 1 . .
    C C3 0.26084(16) 1.0021(3) 0.51044(7) 0.0418(5) Uani d . 1 . .
    H H3 0.2154 1.0662 0.4888 0.050 Uiso calc R 1 . .
    C C4 0.31217(13) 0.8944(3) 0.58546(7) 0.0329(4) Uani d . 1 . .
    C C5 0.56075(18) 0.9717(3) 0.67104(8) 0.0447(5) Uani d . 1 . .
    H H5 0.5335 1.0169 0.6413 0.054 Uiso calc R 1 . .
    C C6 0.6010(2) 1.0766(3) 0.70754(10) 0.0586(6) Uani d . 1 . .
    H H6 0.6024 1.1916 0.7033 0.070 Uiso calc R 1 . .
    C C7 0.63959(19) 1.0039(3) 0.75104(8) 0.0534(6) Uani d . 1 . .
    H H7 0.6661 1.0729 0.7766 0.064 Uiso calc R 1 . .
    C C8 0.60164(13) 0.7461(3) 0.72035(6) 0.0317(4) Uani d . 1 . .
    H H11 0.6657(17) 0.789(3) 0.5994(9) 0.061(8) Uiso d D 1 . .
    H H12 0.653(2) 0.640(2) 0.5780(11) 0.067(9) Uiso d D 1 . .
    H H31 0.3355(18) 0.817(3) 0.6501(8) 0.053(8) Uiso d D 1 . .
    H H32 0.2393(12) 0.920(3) 0.6356(10) 0.057(8) Uiso d D 1 . .
    H H61 0.567(2) 0.515(3) 0.7066(9) 0.074(9) Uiso d D 1 . .
    H H62 0.624(2) 0.548(4) 0.7560(5) 0.071(9) Uiso d D 1 . .
loop_
    _atom_site_aniso_label
    _atom_site_aniso_U_11
    _atom_site_aniso_U_22
    _atom_site_aniso_U_33
    _atom_site_aniso_U_12
    _atom_site_aniso_U_13
    _atom_site_aniso_U_23
    Zn1 0.02802(13) 0.03286(14) 0.02437(13) 0.00355(8) 0.00208(8) -0.00019(8)
    O1 0.0338(7) 0.0452(8) 0.0339(7) -0.0098(6) 0.0044(5) -0.0037(6)
    O2 0.0895(14) 0.1073(18) 0.0386(9) -0.0538(13) -0.0145(9) 0.0059(10)
    O3 0.0787(14) 0.0756(14) 0.0671(13) -0.0275(10) 0.0110(11) 0.0237(10)
    O4 0.0554(10) 0.0468(10) 0.1130(18) 0.0005(8) -0.0180(11) 0.0186(11)
    O5 0.0691(11) 0.0716(12) 0.0484(10) -0.0027(9) 0.0233(8) -0.0121(9)
    O6 0.1327(19) 0.0331(9) 0.0651(12) 0.0095(10) 0.0380(12) -0.0043(9)
    O1W 0.0294(7) 0.0403(8) 0.0446(8) -0.0014(6) 0.0102(6) -0.0080(7)
    N1 0.0258(7) 0.0392(9) 0.0245(7) 0.0043(6) 0.0032(6) 0.0006(6)
    N2 0.0365(8) 0.0476(10) 0.0336(8) 0.0150(7) 0.0028(7) 0.0005(7)
    N3 0.0460(10) 0.0729(13) 0.0310(9) 0.0265(10) 0.0133(8) 0.0088(9)
    N4 0.0319(7) 0.0340(8) 0.0257(7) -0.0031(6) 0.0051(6) 0.0003(6)
    N5 0.0488(10) 0.0522(11) 0.0279(8) -0.0134(8) 0.0022(7) -0.0063(7)
    N6 0.0556(11) 0.0426(10) 0.0327(9) -0.0036(8) -0.0089(8) 0.0065(8)
    N7 0.0328(8) 0.0439(9) 0.0345(8) -0.0068(7) 0.0066(6) 0.0001(7)
    N8 0.0512(11) 0.0366(10) 0.0561(12) 0.0037(8) 0.0210(9) -0.0023(8)
    C1 0.0344(9) 0.0444(11) 0.0272(9) 0.0067(8) 0.0075(7) 0.0022(7)
    C2 0.0451(11) 0.0533(13) 0.0256(9) 0.0084(9) 0.0056(8) 0.0066(9)
    C3 0.0412(10) 0.0475(12) 0.0330(10) 0.0103(9) -0.0018(8) 0.0042(9)
    C4 0.0296(9) 0.0401(10) 0.0281(9) 0.0053(7) 0.0030(7) -0.0011(7)
    C5 0.0589(13) 0.0350(11) 0.0386(11) -0.0020(9) 0.0055(9) 0.0039(9)
    C6 0.0835(18) 0.0343(12) 0.0553(14) -0.0100(11) 0.0072(13) -0.0061(10)
    C7 0.0634(14) 0.0536(14) 0.0417(12) -0.0178(12) 0.0068(10) -0.0162(11)
    C8 0.0287(8) 0.0404(11) 0.0252(8) -0.0058(7) 0.0035(7) -0.0001(7)
loop_
    _geom_bond_atom_site_label_1
    _geom_bond_atom_site_label_2
    _geom_bond_site_symmetry_2
    _geom_bond_distance
    _geom_bond_publ_flag
    Zn1 N1 . 2.0583(15) ?
    Zn1 N4 . 2.0740(16) ?
    Zn1 O1W . 2.0782(14) ?
    Zn1 O5 . 2.214(2) ?
    Zn1 O1 . 2.2117(14) ?
    Zn1 O4 . 2.313(2) ?
    O1 N7 . 1.273(2) ?
    O2 N7 . 1.215(2) ?
    O3 N7 . 1.218(3) ?
    O4 N8 . 1.235(3) ?
    O5 N8 . 1.274(3) ?
    O6 N8 . 1.209(2) ?
    O1W H11 . 0.831(10) ?
    O1W H12 . 0.840(10) ?
    N1 C1 . 1.348(2) ?
    N1 C4 . 1.355(2) ?
    N2 C3 . 1.326(3) ?
    N2 C4 . 1.351(2) ?
    N3 C4 . 1.336(3) ?
    N3 H31 . 0.869(10) ?
    N3 H32 . 0.864(10) ?
    N4 C5 . 1.343(3) ?
    N4 C8 . 1.353(2) ?
    N5 C7 . 1.320(3) ?
    N5 C8 . 1.341(2) ?
    N6 C8 . 1.342(3) ?
    N6 H61 . 0.871(10) ?
    N6 H62 . 0.869(10) ?
    C1 C2 . 1.369(3) ?
    C1 H1 . 0.9300 ?
    C2 C3 . 1.376(3) ?
    C2 H2 . 0.9300 ?
    C3 H3 . 0.9300 ?
    C5 C6 . 1.366(3) ?
    C5 H5 . 0.9300 ?
    C6 C7 . 1.379(4) ?
    C6 H6 . 0.9300 ?
    C7 H7 . 0.9300 ?
loop_
    _geom_angle_atom_site_label_1
    _geom_angle_atom_site_label_2
    _geom_angle_atom_site_label_3
    _geom_angle_site_symmetry_1
    _geom_angle_site_symmetry_3
    _geom_angle
    _geom_angle_publ_flag
    N1 Zn1 N4 . . 106.55(6) ?
    N1 Zn1 O1W . . 95.52(6) ?
    N4 Zn1 O1W . . 91.68(6) ?
    N1 Zn1 O5 . . 144.20(7) ?
    N4 Zn1 O5 . . 108.93(7) ?
    O1W Zn1 O5 . . 88.09(6) ?
    N1 Zn1 O1 . . 99.66(6) ?
    N4 Zn1 O1 . . 84.11(6) ?
    O1W Zn1 O1 . . 164.82(6) ?
    O5 Zn1 O1 . . 79.56(6) ?
    N1 Zn1 O4 . . 89.25(6) ?
    N4 Zn1 O4 . . 163.88(6) ?
    O1W Zn1 O4 . . 83.45(7) ?
    O5 Zn1 O4 . . 55.71(7) ?
    O1 Zn1 O4 . . 96.60(7) ?
    N7 O1 Zn1 . . 125.05(12) ?
    N8 O4 Zn1 . . 92.60(16) ?
    N8 O5 Zn1 . . 96.21(14) ?
    Zn1 O1W H11 . . 117(2) ?
    Zn1 O1W H12 . . 113(2) ?
    H11 O1W H12 . . 106(3) ?
    C1 N1 C4 . . 116.87(16) ?
    C1 N1 Zn1 . . 116.11(12) ?
    C4 N1 Zn1 . . 126.99(13) ?
    C3 N2 C4 . . 117.57(17) ?
    C4 N3 H31 . . 119.3(18) ?
    C4 N3 H32 . . 117.1(19) ?
    H31 N3 H32 . . 121(3) ?
    C5 N4 C8 . . 116.43(17) ?
    C5 N4 Zn1 . . 116.84(13) ?
    C8 N4 Zn1 . . 126.66(13) ?
    C7 N5 C8 . . 116.47(19) ?
    C8 N6 H61 . . 120(2) ?
    C8 N6 H62 . . 115(2) ?
    H61 N6 H62 . . 118(3) ?
    O3 N7 O2 . . 121.54(19) ?
    O3 N7 O1 . . 119.02(18) ?
    O2 N7 O1 . . 119.28(18) ?
    O6 N8 O4 . . 122.8(2) ?
    O6 N8 O5 . . 122.1(2) ?
    O4 N8 O5 . . 115.1(2) ?
    N1 C1 C2 . . 122.55(18) ?
    N1 C1 H1 . . 118.7 ?
    C2 C1 H1 . . 118.7 ?
    C1 C2 C3 . . 116.67(19) ?
    C1 C2 H2 . . 121.7 ?
    C3 C2 H2 . . 121.7 ?
    N2 C3 C2 . . 122.81(18) ?
    N2 C3 H3 . . 118.6 ?
    C2 C3 H3 . . 118.6 ?
    N3 C4 N2 . . 117.25(17) ?
    N3 C4 N1 . . 119.20(17) ?
    N2 C4 N1 . . 123.53(17) ?
    N4 C5 C6 . . 122.2(2) ?
    N4 C5 H5 . . 118.9 ?
    C6 C5 H5 . . 118.9 ?
    C5 C6 C7 . . 116.8(2) ?
    C5 C6 H6 . . 121.6 ?
    C7 C6 H6 . . 121.6 ?
    N5 C7 C6 . . 123.2(2) ?
    N5 C7 H7 . . 118.4 ?
    C6 C7 H7 . . 118.4 ?
    N6 C8 N5 . . 117.00(17) ?
    N6 C8 N4 . . 118.12(17) ?
    N5 C8 N4 . . 124.86(19) ?
loop_
    _geom_torsion_atom_site_label_1
    _geom_torsion_atom_site_label_2
    _geom_torsion_atom_site_label_3
    _geom_torsion_atom_site_label_4
    _geom_torsion_site_symmetry_1
    _geom_torsion_site_symmetry_2
    _geom_torsion_site_symmetry_3
    _geom_torsion_site_symmetry_4
    _geom_torsion
    _geom_torsion_publ_flag
    N1 Zn1 O1 N7 . . . . 72.86(16) ?
    N4 Zn1 O1 N7 . . . . 178.70(16) ?
    O1W Zn1 O1 N7 . . . . -106.8(2) ?
    O5 Zn1 O1 N7 . . . . -70.77(15) ?
    O4 Zn1 O1 N7 . . . . -17.50(16) ?
    N1 Zn1 O4 N8 . . . . -168.46(15) ?
    N4 Zn1 O4 N8 . . . . 22.8(4) ?
    O1W Zn1 O4 N8 . . . . 95.89(15) ?
    O5 Zn1 O4 N8 . . . . 3.73(13) ?
    O1 Zn1 O4 N8 . . . . -68.82(15) ?
    N1 Zn1 O5 N8 . . . . 9.79(19) ?
    N4 Zn1 O5 N8 . . . . -178.14(12) ?
    O1W Zn1 O5 N8 . . . . -87.01(13) ?
    O1 Zn1 O5 N8 . . . . 101.86(13) ?
    O4 Zn1 O5 N8 . . . . -3.63(13) ?
    N4 Zn1 N1 C1 . . . . 126.33(14) ?
    O1W Zn1 N1 C1 . . . . 32.92(15) ?
    O5 Zn1 N1 C1 . . . . -61.49(19) ?
    O1 Zn1 N1 C1 . . . . -147.00(14) ?
    O4 Zn1 N1 C1 . . . . -50.43(15) ?
    N4 Zn1 N1 C4 . . . . -55.78(17) ?
    O1W Zn1 N1 C4 . . . . -149.19(16) ?
    O5 Zn1 N1 C4 . . . . 116.40(17) ?
    O1 Zn1 N1 C4 . . . . 30.90(17) ?
    O4 Zn1 N1 C4 . . . . 127.46(17) ?
    N1 Zn1 N4 C5 . . . . -27.69(17) ?
    O1W Zn1 N4 C5 . . . . 68.58(16) ?
    O5 Zn1 N4 C5 . . . . 157.14(15) ?
    O1 Zn1 N4 C5 . . . . -126.05(16) ?
    O4 Zn1 N4 C5 . . . . 140.6(3) ?
    N1 Zn1 N4 C8 . . . . 155.57(14) ?
    O1W Zn1 N4 C8 . . . . -108.16(15) ?
    O5 Zn1 N4 C8 . . . . -19.60(17) ?
    O1 Zn1 N4 C8 . . . . 57.21(15) ?
    O4 Zn1 N4 C8 . . . . -36.2(3) ?
    Zn1 O1 N7 O3 . . . . 150.33(18) ?
    Zn1 O1 N7 O2 . . . . -34.3(3) ?
    Zn1 O4 N8 O6 . . . . 173.3(2) ?
    Zn1 O4 N8 O5 . . . . -5.9(2) ?
    Zn1 O5 N8 O6 . . . . -173.0(2) ?
    Zn1 O5 N8 O4 . . . . 6.2(2) ?
    C4 N1 C1 C2 . . . . 0.0(3) ?
    Zn1 N1 C1 C2 . . . . 178.16(17) ?
    N1 C1 C2 C3 . . . . 0.3(3) ?
    C4 N2 C3 C2 . . . . 0.0(3) ?
    C1 C2 C3 N2 . . . . -0.3(4) ?
    C3 N2 C4 N3 . . . . 178.6(2) ?
    C3 N2 C4 N1 . . . . 0.4(3) ?
    C1 N1 C4 N3 . . . . -178.6(2) ?
    Zn1 N1 C4 N3 . . . . 3.6(3) ?
    C1 N1 C4 N2 . . . . -0.4(3) ?
    Zn1 N1 C4 N2 . . . . -178.24(15) ?
    C8 N4 C5 C6 . . . . -1.3(3) ?
    Zn1 N4 C5 C6 . . . . -178.4(2) ?
    N4 C5 C6 C7 . . . . -0.6(4) ?
    C8 N5 C7 C6 . . . . -0.1(4) ?
    C5 C6 C7 N5 . . . . 1.3(4) ?
    C7 N5 C8 N6 . . . . 176.5(2) ?
    C7 N5 C8 N4 . . . . -2.1(3) ?
    C5 N4 C8 N6 . . . . -175.85(19) ?
    Zn1 N4 C8 N6 . . . . 0.9(3) ?
    C5 N4 C8 N5 . . . . 2.8(3) ?
    Zn1 N4 C8 N5 . . . . 179.52(15) ?
loop_
    _geom_hbond_atom_site_label_D
    _geom_hbond_atom_site_label_H
    _geom_hbond_atom_site_label_A
    _geom_hbond_site_symmetry_A
    _geom_hbond_distance_DH
    _geom_hbond_distance_HA
    _geom_hbond_distance_DA
    _geom_hbond_angle_DHA
    _geom_hbond_publ_flag
    O1w H11 O2 3 0.830(10)
                         1.99(2) 2.776(2) 158(3) yes
    O1w H12 N2 3_545 0.840(10)
                             1.940(10)
                                     2.754(2) 165(3) yes
    N3 H31 O1 . 0.870(10)
                        2.23(2) 2.989(3) 146(2) yes
    N3 H32 O5 3_455 0.860(10)
                            2.34(2) 3.133(3) 152(3) yes
    N6 H61 O1 . 0.870(10)
                        2.37(3) 3.010(2) 131(3) yes
    N6 H61 O5 . 0.870(10)
                        2.43(2) 3.122(3) 137(3) yes
    N6 H62 O1 2_656 0.870(10)
                            2.41(2) 3.192(2) 150(3) yes
    N6 H62 O3 2_656 0.870(10)
                            2.45(2) 3.265(3) 156(3) yes
