# Supplementary material for: Bis(2-amino­pyrimidine-κN 1)aqua­(nitrato-κO)(nitrato-κ2 O,O′)zinc(II)
Source: Acta Crystallogr Sect E Struct Rep Online. 2010 Sep 18;66(Pt 10):m1279. doi: 10.1107/S1600536810036731 (PMC2983322; doi:10.1107/S1600536810036731)
Supplement: Supplementary file 2 [file e-66-m1279-Isup2.hkl]

# 
# h,k,l, Fc-squared, Fo-squared, sigma(Fo-squared) and status flag 
# 
data_I
_shelx_title '  C2/c' 
_shelx_refln_list_code          4 
_shelx_F_calc_maximum      501.75 
_exptl_crystal_F_000      1616.00 
_reflns_d_resolution_high  0.7710 
 
loop_ 
 _symmetry_equiv_pos_as_xyz 
 'x, y, z' 
 '-x, y, -z+1/2' 
 'x+1/2, y+1/2, z' 
 '-x+1/2, y+1/2, -z+1/2' 
 '-x, -y, -z' 
 'x, -y, z-1/2' 
 '-x+1/2, -y+1/2, -z' 
 'x+1/2, -y+1/2, z-1/2' 
 
_cell_length_a    13.2742 
_cell_length_b     8.0142 
_cell_length_c    28.6204 
_cell_angle_alpha  90.000 
_cell_angle_beta  101.335 
_cell_angle_gamma  90.000 
 
_shelx_F_squared_multiplier     1.000 
 
loop_ 
 _refln_index_h 
 _refln_index_k 
 _refln_index_l 
 _refln_F_squared_calc 
 _refln_F_squared_meas 
 _refln_F_squared_sigma 
 _refln_observed_status 
   2   0   0    61897.97    59247.84   1093.70 o 
   4   0   0     7987.23     7289.86     77.25 o 
   6   0   0    12050.24    11514.08    137.53 o 
   8   0   0    26267.66    26501.43    419.39 o 
  10   0   0    17815.43    17548.69    282.03 o 
  12   0   0     6239.72     6455.25    222.78 o 
  14   0   0      586.39      547.52     58.05 o 
  16   0   0     2137.34     2306.75    145.86 o 
   3   1   0    32712.38    32442.66   1698.92 o 
   5   1   0    14977.45    15099.13    378.66 o 
   7   1   0     2654.60     2736.32     24.52 o 
   9   1   0     7171.68     7158.13     76.23 o 
  11   1   0     2966.54     3005.22     34.59 o 
  13   1   0      571.31      564.18     22.00 o 
  15   1   0       75.04       62.96     11.26 o 
   0   2   0     3656.57     3180.61     45.81 o 
   2   2   0    55982.97    52388.05   2369.92 o 
   4   2   0       75.77       59.09     10.41 o 
   6   2   0    10671.23    10464.93    207.19 o 
   8   2   0     5011.14     4928.62     45.92 o 
  10   2   0     7744.09     7584.50    105.46 o 
  12   2   0      215.92      182.51      7.38 o 
  14   2   0     1178.14     1287.67     54.86 o 
  16   2   0      408.03      399.19     27.95 o 
   1   3   0     8801.71     8081.36     94.01 o 
   3   3   0    31510.94    29169.42   1217.43 o 
   5   3   0    29542.33    28047.95    989.23 o 
   7   3   0    23833.28    23905.88    534.53 o 
   9   3   0     8305.74     8334.78    112.80 o 
  11   3   0     4523.16     4442.39     73.02 o 
  13   3   0     4030.78     4089.83    106.55 o 
  15   3   0     3187.12     3364.56    132.89 o 
   0   4   0     2864.45     2270.34     41.80 o 
   2   4   0     5198.51     4793.45    134.13 o 
   4   4   0     3248.30     2992.61     53.41 o 
   6   4   0    12596.47    12894.65    194.92 o 
   8   4   0       18.03       15.65      5.84 o 
  10   4   0     6239.66     6325.48     91.65 o 
  12   4   0      615.45      532.33     25.93 o 
  14   4   0     1348.06     1418.46     41.25 o 
   1   5   0      297.70      389.65     14.70 o 
   3   5   0      248.53      181.86     17.36 o 
   5   5   0     6592.10     6602.60     92.37 o 
   7   5   0     2995.78     2960.89     45.10 o 
   9   5   0     1143.41     1177.78     24.70 o 
  11   5   0     1512.37     1283.89     46.56 o 
  13   5   0      173.83      158.29     22.15 o 
   0   6   0    11383.60    11401.31    253.28 o 
   2   6   0     8602.64     8315.42    154.15 o 
   4   6   0    18929.50    18464.56    302.97 o 
   6   6   0     6051.68     6263.63     79.66 o 
   8   6   0     7319.96     7756.36    118.95 o 
  10   6   0      945.75      962.04     24.39 o 
  12   6   0     2847.23     3020.60    111.95 o 
   1   7   0     1822.88     1714.89     48.47 o 
   3   7   0     5827.65     5600.67     91.24 o 
   5   7   0     4910.84     4998.41     75.36 o 
   7   7   0     1367.87     1448.93     36.22 o 
   9   7   0      173.81      217.20     16.21 o 
  11   7   0     1039.86     1043.36     49.10 o 
   0   8   0     2137.58     2240.25     86.52 o 
   2   8   0     2686.91     2803.44     60.23 o 
   4   8   0        6.04       20.65     15.36 o 
   6   8   0      552.65      551.78     22.25 o 
   8   8   0      162.69      164.85     19.41 o 
  10   8   0      433.97      383.84     43.40 o 
   1   9   0     2849.16     3314.67     76.27 o 
   3   9   0     2260.08     2439.06     67.55 o 
   5   9   0     4349.78     4495.20    120.64 o 
   7   9   0     1073.56     1221.85     41.66 o 
   0  10   0      338.62      391.42     47.16 o 
   2  10   0      614.86      623.07     43.88 o 
   4  10   0      139.39      148.52     29.77 o 
 -15   1   1     1602.00     1410.80    103.69 o 
 -13   1   1     2808.19     2809.90     52.10 o 
 -11   1   1     3699.56     3799.29     42.29 o 
  -9   1   1     6889.93     6743.81     64.09 o 
  -7   1   1     8611.79     8121.11     82.57 o 
  -5   1   1      514.68      452.73     10.67 o 
  -3   1   1     6503.29     6516.77    145.31 o 
  -1   1   1    68331.49    55750.36   4474.43 o 
   1   1   1    29671.05    28538.86    428.08 o 
   3   1   1      400.51      417.66     13.04 o 
   5   1   1     2802.99     2978.03     57.59 o 
   7   1   1     5653.22     5349.97     57.75 o 
   9   1   1     9661.90     9845.11    173.96 o 
  11   1   1     1074.30     1081.57     21.28 o 
  13   1   1       11.48       15.58      6.00 o 
  15   1   1      240.13      189.26     28.90 o 
 -16   2   1      514.22      487.40     33.93 o 
 -14   2   1      731.09      736.88     27.51 o 
 -12   2   1     1021.42      996.65     17.70 o 
 -10   2   1     7142.05     7231.00     84.03 o 
  -8   2   1    24916.86    24980.65    444.70 o 
  -6   2   1     1750.27     1719.44     18.50 o 
  -4   2   1    20358.39    19657.55    864.33 o 
  -2   2   1     1889.34     1575.82     59.46 o 
   0   2   1     1649.46     1695.42     23.08 o 
   2   2   1    94001.41    83638.89   2380.26 o 
   4   2   1     4123.07     4121.80    105.34 o 
   6   2   1     1104.61     1018.52     17.92 o 
   8   2   1    12646.53    12970.85    192.89 o 
  10   2   1     3999.60     4002.75     40.09 o 
  12   2   1     4255.61     3991.27     87.62 o 
  14   2   1      217.22      178.24     15.27 o 
  16   2   1       99.22       96.12     21.36 o 
 -15   3   1        0.09        0.09     12.42 o 
 -13   3   1        8.01        7.43      8.72 o 
 -11   3   1      102.41      113.09      8.47 o 
  -9   3   1       34.20       45.84      7.06 o 
  -7   3   1       36.78       49.83      9.08 o 
  -5   3   1     1030.24     1093.21     18.83 o 
  -3   3   1     2688.28     2421.90     30.50 o 
  -1   3   1      257.07      284.74     22.62 o 
   1   3   1     9803.19     9775.75    113.29 o 
   3   3   1      850.18     1024.99     59.96 o 
   5   3   1      649.64      746.96     41.53 o 
   7   3   1      878.23      906.85     15.54 o 
   9   3   1      340.76      326.40     10.24 o 
  11   3   1       94.77       80.86      5.75 o 
  13   3   1       22.30        1.46     14.74 o 
  15   3   1       89.26       85.51     18.49 o 
 -14   4   1      995.72      935.07     36.38 o 
 -12   4   1      907.80      894.69     36.06 o 
 -10   4   1      412.01      395.20     14.24 o 
  -8   4   1     6435.21     6397.55     87.57 o 
  -6   4   1    21853.15    22128.30    346.70 o 
  -4   4   1     9936.04    10268.91    119.39 o 
  -2   4   1     1699.24     1533.07     33.78 o 
   0   4   1     1760.63     1290.84     22.03 o 
   2   4   1     7173.19     6987.02    105.92 o 
   4   4   1    40479.26    39724.54   1192.42 o 
   6   4   1     2955.00     3006.50     44.58 o 
   8   4   1      181.01      183.35      7.60 o 
  10   4   1     1270.65     1235.33     31.03 o 
  12   4   1     1528.09     1493.56     46.97 o 
  14   4   1      671.26      631.18     28.91 o 
 -13   5   1     1982.91     1881.94     60.19 o 
 -11   5   1     1878.35     1792.10     71.87 o 
  -9   5   1     1307.14     1347.57     30.08 o 
  -7   5   1     4949.72     5162.73     78.80 o 
  -5   5   1    12437.45    12538.74    160.93 o 
  -3   5   1     7207.74     7003.49    131.05 o 
  -1   5   1     7862.81     7454.18    172.38 o 
   1   5   1     1212.02     1071.16     21.55 o 
   3   5   1     1236.83     1186.14     38.05 o 
   5   5   1     5508.52     5309.97     64.94 o 
   7   5   1     2769.08     2755.79     49.90 o 
   9   5   1      503.29      520.56     12.00 o 
  11   5   1       50.70       31.96      5.47 o 
  13   5   1      708.77      721.76     35.82 o 
 -12   6   1      545.46      616.11     67.57 o 
 -10   6   1        0.36       -9.32      9.77 o 
  -8   6   1       65.93       55.89     13.01 o 
  -6   6   1       47.81       71.42     10.59 o 
  -4   6   1     1123.94     1130.89     65.21 o 
  -2   6   1      702.26      683.65     26.84 o 
   0   6   1      175.44      202.82     17.69 o 
   2   6   1      211.07      243.36     15.58 o 
   4   6   1        4.07      -11.85     11.85 o 
   6   6   1       32.34       34.80     11.35 o 
   8   6   1     1734.24     1734.45     51.47 o 
  10   6   1     1785.90     1708.61     58.54 o 
  12   6   1        1.72      -10.83     22.93 o 
 -11   7   1      460.54      500.51     35.42 o 
  -9   7   1      394.70      394.64     26.04 o 
  -7   7   1      135.99      140.68     16.32 o 
  -5   7   1      130.86      157.44     13.36 o 
  -3   7   1     4737.48     4971.64    116.00 o 
  -1   7   1     2005.32     1884.43     42.17 o 
   1   7   1     3100.50     3136.19     57.17 o 
   3   7   1     2073.99     2046.70     50.47 o 
   5   7   1      933.15      922.42     29.00 o 
   7   7   1     3823.71     3904.32     82.28 o 
   9   7   1      176.77      155.26     30.63 o 
  11   7   1       79.45       57.70     22.88 o 
 -10   8   1      914.95      993.01     53.65 o 
  -8   8   1      454.01      443.74     29.00 o 
  -6   8   1      997.45     1032.89     28.53 o 
  -4   8   1     1402.41     1430.09     39.42 o 
  -2   8   1     1479.60     1538.78     56.27 o 
   0   8   1       24.76       41.47     15.36 o 
   2   8   1      477.74      511.14     34.28 o 
   4   8   1     2162.16     2260.23     55.75 o 
   6   8   1      759.64      851.13     28.43 o 
   8   8   1      115.25      149.66     21.69 o 
  10   8   1      133.19      115.80     27.07 o 
  -7   9   1        2.83       -7.46     20.02 o 
  -5   9   1        4.63        6.13     12.44 o 
  -3   9   1       16.33      -14.01     18.19 o 
  -1   9   1       33.89        3.79     18.93 o 
   1   9   1      124.52       99.26     23.39 o 
   3   9   1      175.83      190.83     24.15 o 
   5   9   1      116.32       93.90     16.24 o 
   7   9   1        0.13        2.01     14.38 o 
  -4  10   1      337.40      463.04     53.55 o 
  -2  10   1      261.47      257.23     31.09 o 
   0  10   1      673.02      735.28     40.22 o 
   2  10   1      486.96      528.32     35.64 o 
   4  10   1      365.28      390.44     31.97 o 
 -16   0   2        5.99        9.72     37.73 o 
 -14   0   2      679.10      671.07     24.86 o 
 -12   0   2      732.27      653.92     32.87 o 
 -10   0   2       10.45       -0.07     11.31 o 
  -8   0   2     8508.77     8638.79    110.09 o 
  -6   0   2       52.29       47.02      5.45 o 
  -4   0   2   229648.38   189188.95   6355.69 o 
  -2   0   2     3102.27     3695.25     31.62 o 
   2   0   2     1140.71     1293.46     12.68 o 
   4   0   2       50.61       64.78      3.82 o 
   6   0   2     5536.44     5746.50     72.52 o 
   8   0   2      171.76      193.65     10.38 o 
  10   0   2       46.39       37.92      6.31 o 
  12   0   2     5112.21     4871.16    223.63 o 
  14   0   2      125.00      105.27     14.00 o 
  16   0   2       46.62       48.89     79.57 o 
 -15   1   2       84.54       90.18     12.97 o 
 -13   1   2       18.22       23.13      7.04 o 
 -11   1   2     1129.25     1106.34     21.67 o 
  -9   1   2       47.24       67.49      5.87 o 
  -7   1   2        0.15        2.58      6.95 o 
  -5   1   2      835.74      937.27     16.19 o 
  -3   1   2     1815.32     1664.90     25.81 o 
  -1   1   2       34.91       75.09     16.08 o 
   1   1   2     4230.98     4075.30     79.31 o 
   3   1   2    18663.50    19373.74    462.73 o 
   5   1   2      911.91      999.64     14.45 o 
   7   1   2     2945.05     2870.37     50.20 o 
   9   1   2       40.54       46.92      5.92 o 
  11   1   2      458.69      492.14     10.99 o 
  13   1   2      185.30      177.08      9.54 o 
  15   1   2      631.24      497.47     50.65 o 
 -16   2   2       18.79       38.61     15.88 o 
 -14   2   2       14.86        7.33      8.61 o 
 -12   2   2        5.35        5.47      8.62 o 
 -10   2   2     3116.79     3168.91     45.03 o 
  -8   2   2      441.82      475.77     12.93 o 
  -6   2   2      912.41      991.04     12.03 o 
  -4   2   2    15544.14    14738.38    359.12 o 
  -2   2   2    35791.68    34592.82   1554.15 o 
   0   2   2      380.42      308.34      7.81 o 
   2   2   2      692.20      724.54     15.60 o 
   4   2   2     5497.79     5933.67    117.39 o 
   6   2   2       65.91       32.49      5.47 o 
   8   2   2       33.35       45.37      4.10 o 
  10   2   2      626.88      635.01     14.43 o 
  12   2   2      425.07      346.24     19.40 o 
  14   2   2       62.43       72.57     12.19 o 
  16   2   2       44.92       42.75     14.07 o 
 -15   3   2       85.03       77.64     17.99 o 
 -13   3   2      382.20      326.27     18.52 o 
 -11   3   2      163.69      130.32      9.79 o 
  -9   3   2      114.48      139.48      8.88 o 
  -7   3   2      174.64      152.56     10.27 o 
  -5   3   2       16.19        7.15      5.11 o 
  -3   3   2     4359.46     4351.80     79.64 o 
  -1   3   2     2199.09     1896.95     31.89 o 
   1   3   2     6828.16     6386.38     69.93 o 
   3   3   2     2505.70     2539.13     30.16 o 
   5   3   2      600.42      556.22      9.81 o 
   7   3   2     2000.24     1993.45     27.85 o 
   9   3   2      187.82      185.42      6.02 o 
  11   3   2      700.20      665.33     25.36 o 
  13   3   2      192.22      160.66     20.04 o 
  15   3   2      158.87      160.80     18.09 o 
 -14   4   2      300.41      298.43     25.00 o 
 -12   4   2       36.57       35.25      7.61 o 
 -10   4   2      170.14      193.48      8.59 o 
  -8   4   2       51.75       48.48      8.82 o 
  -6   4   2      206.56      307.76    114.56 o 
  -4   4   2        0.05       -2.24      6.11 o 
  -2   4   2        0.16      168.29    112.09 o 
   0   4   2      604.97      599.25     72.41 o 
   2   4   2     9069.48     9149.52    148.77 o 
   4   4   2     4116.34     3938.46     70.43 o 
   6   4   2      854.96      812.36     27.73 o 
   8   4   2     1309.03     1279.74     17.80 o 
  10   4   2      670.29      596.54     41.06 o 
  12   4   2      501.91      477.40     41.41 o 
  14   4   2       16.37       -4.31     15.37 o 
 -13   5   2      184.15      209.21     23.64 o 
 -11   5   2       20.50       26.82      9.76 o 
  -9   5   2        0.84       15.90      7.54 o 
  -7   5   2     1974.96     2052.58     42.09 o 
  -5   5   2     1427.86     1425.55     69.73 o 
  -3   5   2     1111.34     1280.96     55.00 o 
  -1   5   2      304.85      332.39     35.96 o 
   1   5   2      848.37      912.52     37.58 o 
   3   5   2      242.57      255.34     11.92 o 
   5   5   2     1402.81     1400.46     28.27 o 
   7   5   2     4436.73     4356.67     71.06 o 
   9   5   2      820.15      785.50     27.27 o 
  11   5   2      344.43      350.89     26.47 o 
  13   5   2       77.28       74.63     18.92 o 
 -12   6   2      154.81      109.82     20.40 o 
 -10   6   2      430.73      452.42     27.11 o 
  -8   6   2     1540.84     1590.39     36.43 o 
  -6   6   2      761.89      796.39     25.43 o 
  -4   6   2        2.29       12.03      9.62 o 
  -2   6   2        0.83       -7.57     11.90 o 
   0   6   2     1242.53     1183.06     29.95 o 
   2   6   2     1319.62     1216.44     29.55 o 
   4   6   2     1151.71     1141.59     36.37 o 
   6   6   2     3571.10     3602.44     57.04 o 
   8   6   2      484.75      508.71     17.94 o 
  10   6   2     1750.46     1616.86     66.65 o 
  12   6   2      472.49      539.89     34.32 o 
 -11   7   2       36.52       72.03     22.21 o 
  -9   7   2        0.32        2.31     13.91 o 
  -7   7   2      707.77      683.18     35.69 o 
  -5   7   2      192.61      175.61     15.90 o 
  -3   7   2        4.55       -6.70     11.58 o 
  -1   7   2      995.10      945.61     32.94 o 
   1   7   2      173.32      126.42     17.42 o 
   3   7   2        0.47       -8.04     10.91 o 
   5   7   2       42.08       32.75      9.76 o 
   7   7   2      857.26      921.70     30.29 o 
   9   7   2       44.53       71.54     10.92 o 
  11   7   2       64.74      100.18     26.66 o 
 -10   8   2       58.91       54.48     13.26 o 
  -8   8   2       24.71       17.74     13.46 o 
  -6   8   2      823.22      859.30     28.79 o 
  -4   8   2       90.31       76.34     17.91 o 
  -2   8   2        0.53      -15.88     15.88 o 
   0   8   2        0.30        5.55     12.89 o 
   2   8   2      466.02      490.68     25.80 o 
   4   8   2       20.34       -8.28     14.25 o 
   6   8   2       11.17       24.82     12.42 o 
   8   8   2        6.41      -17.66     17.66 o 
  10   8   2       83.78       73.47     25.02 o 
  -7   9   2        0.07       -3.88     15.10 o 
  -5   9   2      473.21      509.00     26.76 o 
  -3   9   2      171.52      222.50     31.90 o 
  -1   9   2      231.73      255.26     25.37 o 
   1   9   2      496.38      460.08     29.69 o 
   3   9   2      189.18      169.76     37.30 o 
   5   9   2      189.90      193.42     23.00 o 
   7   9   2       36.01       51.04     17.18 o 
  -4  10   2       27.75        5.97     24.67 o 
  -2  10   2       20.19       44.53     25.86 o 
   0  10   2       22.85       -0.88     23.79 o 
   2  10   2      306.93      306.18     40.04 o 
   4  10   2      100.44      103.07     21.85 o 
 -17   1   3      547.68      506.05     30.11 o 
 -15   1   3      877.53      856.66     27.31 o 
 -13   1   3      771.57      732.06     17.35 o 
 -11   1   3     3398.09     3211.60     39.20 o 
  -9   1   3     6686.70     6997.93     68.28 o 
  -7   1   3     8281.51     8054.17    101.62 o 
  -5   1   3     3361.92     3032.21     43.52 o 
  -3   1   3     2437.88     2755.59     46.32 o 
  -1   1   3    22263.04    22734.79    312.46 o 
   1   1   3      151.41      105.28      2.62 o 
   3   1   3      859.33      829.03     10.05 o 
   5   1   3     4869.13     4606.20     55.77 o 
   7   1   3     4654.29     4462.25     54.74 o 
   9   1   3    12977.13    12384.21    265.80 o 
  11   1   3     7042.94     6654.37    114.02 o 
  13   1   3      552.11      514.18     21.27 o 
  15   1   3     1765.77     1607.09    243.82 o 
 -16   2   3      986.03      906.69     60.47 o 
 -14   2   3     1995.33     1895.52     34.39 o 
 -12   2   3     3228.21     3161.47     45.74 o 
 -10   2   3      858.72      852.06     20.12 o 
  -8   2   3     8757.92     9169.96    111.98 o 
  -6   2   3    23100.19    23081.20    414.96 o 
  -4   2   3     1735.84     1933.14     25.36 o 
  -2   2   3     9348.70     8174.38    189.22 o 
   0   2   3     2647.36     2751.08     62.76 o 
   2   2   3    22231.05    21602.99    442.39 o 
   4   2   3    57988.47    55281.20   1395.44 o 
   6   2   3    14954.20    15713.51    405.41 o 
   8   2   3    14593.94    14406.93    309.66 o 
  10   2   3      577.98      535.95     33.82 o 
  12   2   3     2032.24     1923.01     72.21 o 
  14   2   3     3928.44     3797.13    193.86 o 
  16   2   3      827.40      813.04    112.34 o 
 -15   3   3       34.78       14.67     13.39 o 
 -13   3   3        0.20       -4.82      6.03 o 
 -11   3   3       18.78       17.79      6.43 o 
  -9   3   3        0.00        5.63      7.15 o 
  -7   3   3      332.55      313.58     10.09 o 
  -5   3   3      610.55      594.92     25.24 o 
  -3   3   3     5269.00     5850.73     67.05 o 
  -1   3   3     2798.37     2854.75     44.31 o 
   1   3   3     2395.89     2355.24     31.53 o 
   3   3   3     7553.74     7544.59    142.15 o 
   5   3   3     7272.73     7001.46     69.77 o 
   7   3   3     1296.86     1426.90     22.00 o 
   9   3   3      396.79      352.98     19.08 o 
  11   3   3     2451.31     2276.20     89.49 o 
  13   3   3        7.62        9.79     13.29 o 
  15   3   3        1.37       13.74     12.41 o 
 -14   4   3     1015.73      903.39     37.77 o 
 -12   4   3      826.99      808.33     28.74 o 
 -10   4   3     1945.64     1927.96     41.99 o 
  -8   4   3     5827.10     6247.24     81.01 o 
  -6   4   3     7626.62     7583.12    100.82 o 
  -4   4   3    10350.85     9642.74    112.00 o 
  -2   4   3    12210.42    12053.83    246.49 o 
   0   4   3    55536.08    55843.66   1146.58 o 
   2   4   3    10672.02    10187.16    156.96 o 
   4   4   3     9249.53     8859.25    149.96 o 
   6   4   3    10961.88    10911.88    190.21 o 
   8   4   3     2832.48     2819.41     52.50 o 
  10   4   3     1506.28     1515.13     50.15 o 
  12   4   3      880.64      889.49     37.04 o 
  14   4   3     1013.91      959.92     39.56 o 
 -15   5   3       43.60       62.88     23.98 o 
 -13   5   3     1077.97     1008.27     40.46 o 
 -11   5   3     3825.50     3768.88     68.93 o 
  -9   5   3     1661.60     1700.03     34.54 o 
  -7   5   3       59.89       75.13     11.65 o 
  -5   5   3     9636.74     8742.21    107.20 o 
  -3   5   3    10278.63    10398.56    144.96 o 
  -1   5   3    10271.57     9878.33    152.37 o 
   1   5   3    13613.55    13473.03    187.09 o 
   3   5   3     3452.97     3232.32     48.56 o 
   5   5   3     5717.00     5707.81     68.87 o 
   7   5   3     2013.86     1947.33     32.89 o 
   9   5   3     5103.63     5018.80    105.81 o 
  11   5   3     1419.57     1473.54     50.34 o 
  13   5   3      815.77      835.06     41.38 o 
 -12   6   3        0.03       10.02     15.06 o 
 -10   6   3       60.70       73.51     10.87 o 
  -8   6   3        0.38        4.25     11.58 o 
  -6   6   3        0.43       16.68     11.37 o 
  -4   6   3      313.16      339.33     45.14 o 
  -2   6   3       49.17       26.02     12.72 o 
   0   6   3       14.68       11.60     10.02 o 
   2   6   3     1235.46     1143.52     37.64 o 
   4   6   3      849.78      923.33     27.36 o 
   6   6   3      550.23      543.19     26.64 o 
   8   6   3      300.56      268.67     21.13 o 
  10   6   3        0.34       11.91      3.72 o 
  12   6   3       13.05       -4.58     19.89 o 
 -11   7   3      653.22      593.55     34.13 o 
  -9   7   3     1205.03     1228.27     69.55 o 
  -7   7   3     2282.86     2341.90     52.22 o 
  -5   7   3      361.84      413.94     17.00 o 
  -3   7   3     3645.48     3625.35     76.26 o 
  -1   7   3     4017.39     4290.79     84.97 o 
   1   7   3      795.83      815.25     35.64 o 
   3   7   3     2184.34     2323.56     50.12 o 
   5   7   3       22.12        2.44      8.42 o 
   7   7   3      735.46      843.97     33.09 o 
   9   7   3     2457.77     2174.47     51.88 o 
  11   7   3     2142.15     2233.63    101.98 o 
 -10   8   3      586.04      633.72     31.21 o 
  -8   8   3      465.37      478.23     39.21 o 
  -6   8   3     1518.03     1665.21     37.58 o 
  -4   8   3       25.44       29.15     16.22 o 
  -2   8   3      548.36      624.05     31.41 o 
   0   8   3      938.01      908.46     36.24 o 
   2   8   3      957.59     1000.73     37.28 o 
   4   8   3     1751.15     1899.73     44.90 o 
   6   8   3     1066.15     1179.58     43.91 o 
   8   8   3      166.38      184.68     19.19 o 
  10   8   3      855.59      910.14     46.42 o 
  -7   9   3       21.36       19.92     18.16 o 
  -5   9   3       25.38       38.68     18.18 o 
  -3   9   3       25.79       27.44     18.39 o 
  -1   9   3        0.59      -27.15     27.81 o 
   1   9   3       73.91       43.33     18.45 o 
   3   9   3       32.10       23.19     18.31 o 
   5   9   3       16.24        2.03     16.80 o 
   7   9   3       53.97       34.81     16.56 o 
  -4  10   3     1511.23     1582.50     68.30 o 
  -2  10   3      198.67      256.57     28.73 o 
   0  10   3      212.71      235.85     30.44 o 
   2  10   3      340.86      342.80     33.57 o 
   4  10   3      785.00      860.35     48.71 o 
 -16   0   4     2606.04     2416.17    112.08 o 
 -14   0   4     2846.01     2964.00    111.24 o 
 -12   0   4     3715.71     3971.70     63.96 o 
 -10   0   4    13855.79    13816.58    273.03 o 
  -8   0   4      125.93      111.37      9.17 o 
  -6   0   4    49112.91    52393.74   1162.04 o 
  -4   0   4   251756.36   209083.97   8515.47 o 
  -2   0   4    95782.51    94162.63   3122.33 o 
   2   0   4    27604.18    28709.46    391.49 o 
   4   0   4    21877.11    21193.47    317.63 o 
   6   0   4    19423.61    18758.95    274.73 o 
   8   0   4     6768.87     6718.85     82.22 o 
  10   0   4    17903.05    17958.32    258.30 o 
  12   0   4     2651.86     2730.30     70.61 o 
  14   0   4     3230.40     3177.03    145.72 o 
  16   0   4     3258.54     3515.12    198.59 o 
 -17   1   4      323.70      293.76     22.27 o 
 -15   1   4      763.69      683.89     21.42 o 
 -13   1   4     1424.92     1515.09     23.90 o 
 -11   1   4     1947.00     1974.98     46.04 o 
  -9   1   4     6456.75     6673.09     65.42 o 
  -7   1   4    18577.37    20140.25    224.41 o 
  -5   1   4     4027.73     3391.40     29.57 o 
  -3   1   4      482.06      653.03     12.40 o 
  -1   1   4     5662.25     5803.92     66.24 o 
   1   1   4   141670.56   117417.76   2706.07 o 
   3   1   4     1175.47     1061.72     74.07 o 
   5   1   4     7950.24     7854.78     89.93 o 
   7   1   4     2406.79     2355.97     25.48 o 
   9   1   4      426.77      462.05     18.65 o 
  11   1   4      329.35      328.01     11.61 o 
  13   1   4     4847.69     4735.66    161.01 o 
  15   1   4       14.06       16.24     11.11 o 
 -16   2   4      308.01      301.63     32.24 o 
 -14   2   4     1857.73     1825.14     65.02 o 
 -12   2   4     1048.21     1025.24     21.68 o 
 -10   2   4       19.45       31.57      9.92 o 
  -8   2   4     4433.81     4330.05     58.06 o 
  -6   2   4     2483.14     2564.29     31.30 o 
  -4   2   4     5335.63     5609.20     54.48 o 
  -2   2   4     5260.13     5095.01     50.70 o 
   0   2   4    13115.23    13134.61    345.64 o 
   2   2   4     7453.03     6954.72    131.33 o 
   4   2   4     5835.02     5339.65     92.97 o 
   6   2   4    14150.96    13398.18    225.59 o 
   8   2   4    18678.33    18164.62    516.33 o 
  10   2   4     2654.98     2591.57     78.23 o 
  12   2   4      572.99      515.03     26.73 o 
  14   2   4      333.66      326.87     24.47 o 
  16   2   4     1186.73     1359.54     73.95 o 
 -15   3   4     2536.41     2631.09     85.01 o 
 -13   3   4     3605.05     3689.53     52.55 o 
 -11   3   4     2725.43     2730.68     47.97 o 
  -9   3   4    12399.37    12271.66    177.41 o 
  -7   3   4    15316.82    15968.41    261.12 o 
  -5   3   4    14469.18    14693.99    228.38 o 
  -3   3   4    19660.42    16867.22    236.75 o 
  -1   3   4    24811.65    23067.33    625.64 o 
   1   3   4    47275.29    44775.81   1422.87 o 
   3   3   4    69597.70    62570.21   2787.04 o 
   5   3   4    10723.07     9474.15    167.68 o 
   7   3   4    24367.02    24198.28    472.73 o 
   9   3   4     5287.09     5128.43    104.63 o 
  11   3   4    10938.37    10538.58    324.03 o 
  13   3   4     2471.76     2325.26    123.11 o 
  15   3   4     2037.47     1946.71    144.62 o 
 -14   4   4      434.97      459.70     27.00 o 
 -12   4   4     1227.57     1166.18     40.85 o 
 -10   4   4     2015.95     2071.53     54.94 o 
  -8   4   4     1093.54     1097.24     27.68 o 
  -6   4   4      655.86      715.78     19.70 o 
  -4   4   4     9819.29     9176.61    106.69 o 
  -2   4   4     3592.69     3243.62     41.32 o 
   0   4   4    13934.14    13195.36    219.34 o 
   2   4   4     2563.78     2305.02     39.81 o 
   4   4   4    13339.72    12918.01    171.86 o 
   6   4   4     7985.80     7572.82     97.12 o 
   8   4   4     2653.33     2664.21     46.87 o 
  10   4   4     2248.86     2295.98     51.86 o 
  12   4   4      517.08      572.65     28.38 o 
  14   4   4      522.44      529.91     27.26 o 
 -15   5   4      759.51      723.57     35.26 o 
 -13   5   4      405.22      383.07     25.44 o 
 -11   5   4     1465.08     1438.15     28.61 o 
  -9   5   4     2341.81     2382.35     42.06 o 
  -7   5   4     6375.06     6600.81     96.78 o 
  -5   5   4     1587.63     1466.61     52.86 o 
  -3   5   4      112.84      247.40     14.22 o 
  -1   5   4      230.03      195.60     12.61 o 
   1   5   4     5385.25     5641.79     74.05 o 
   3   5   4     1128.15     1017.01     23.27 o 
   5   5   4     4634.42     4617.21     62.45 o 
   7   5   4      245.56      262.08     15.69 o 
   9   5   4     3053.43     2894.22    138.68 o 
  11   5   4      201.18      179.20     20.07 o 
  13   5   4      224.74      200.60     21.22 o 
 -14   6   4      849.23      957.92     45.62 o 
 -12   6   4     1627.86     1555.63     61.13 o 
 -10   6   4     4849.96     5095.64     74.77 o 
  -8   6   4     4361.80     4530.88     75.59 o 
  -6   6   4     5598.84     5636.01     88.74 o 
  -4   6   4    13501.23    13496.50    214.64 o 
  -2   6   4    15282.69    15123.15    239.66 o 
   0   6   4     6169.69     6074.78     91.66 o 
   2   6   4    11702.68    11655.73    184.54 o 
   4   6   4     4699.56     4721.07     79.87 o 
   6   6   4     7015.82     6887.19     88.74 o 
   8   6   4     4545.17     4466.90    175.53 o 
  10   6   4     3552.92     3706.13    134.24 o 
  12   6   4     2315.56     2285.87    117.16 o 
 -11   7   4      488.84      519.16     21.12 o 
  -9   7   4      766.39      844.91     37.02 o 
  -7   7   4      745.47      811.08     32.04 o 
  -5   7   4      445.14      486.28     22.41 o 
  -3   7   4     5665.26     5690.16     96.11 o 
  -1   7   4     2090.08     2050.09     46.15 o 
   1   7   4     2631.00     2397.81     52.13 o 
   3   7   4      690.74      626.56     51.85 o 
   5   7   4     3020.82     2937.78     86.39 o 
   7   7   4     2531.77     2530.66     52.65 o 
   9   7   4     1403.89     1193.50     55.92 o 
  11   7   4      235.01      282.87     28.18 o 
 -10   8   4      353.00      263.65     27.56 o 
  -8   8   4      391.50      358.12     34.95 o 
  -6   8   4      243.68      217.95     26.92 o 
  -4   8   4     1275.07     1374.37     51.99 o 
  -2   8   4     1018.19     1069.73     43.43 o 
   0   8   4     1186.92     1259.58     48.77 o 
   2   8   4      211.11      232.41     20.37 o 
   4   8   4      129.18      117.32     21.49 o 
   6   8   4      160.92      206.19     16.10 o 
   8   8   4      656.76      586.80     24.74 o 
  10   8   4       36.66       30.75     20.99 o 
  -7   9   4     1291.87     1330.68     77.17 o 
  -5   9   4     2229.97     2520.50     67.77 o 
  -3   9   4      546.32      674.66     33.83 o 
  -1   9   4     3090.24     3444.20     84.17 o 
   1   9   4     2616.06     2931.63     75.25 o 
   3   9   4     2208.77     2379.80     65.33 o 
   5   9   4     1706.58     1734.73     48.73 o 
   7   9   4      992.58     1031.35     52.54 o 
  -4  10   4      679.39      678.13     44.79 o 
  -2  10   4       43.00       24.74     21.86 o 
   0  10   4      404.48      480.66     37.17 o 
   2  10   4      476.54      587.77     45.53 o 
 -17   1   5      343.83      320.56     32.60 o 
 -15   1   5      945.23      999.15     29.20 o 
 -13   1   5     2607.64     2560.73     34.25 o 
 -11   1   5     1902.90     1985.27     29.12 o 
  -9   1   5      274.29      230.01     10.11 o 
  -7   1   5    12339.69    11785.20    119.82 o 
  -5   1   5    61319.39    68471.33   1197.93 o 
  -3   1   5    58696.13    66017.27   1206.89 o 
  -1   1   5     8791.21     8636.82     98.23 o 
   1   1   5      318.13      293.47      5.22 o 
   3   1   5    36984.71    37762.83    487.76 o 
   5   1   5     5616.78     5567.76     60.76 o 
   7   1   5       26.44       30.30      3.31 o 
   9   1   5     2341.67     2584.29     35.37 o 
  11   1   5      136.19      138.00      4.16 o 
  13   1   5      620.52      625.13     23.73 o 
  15   1   5      803.15      832.97     63.85 o 
 -16   2   5      325.90      345.46     73.62 o 
 -14   2   5     1560.39     1456.81     37.99 o 
 -12   2   5     2030.14     2055.66     34.94 o 
 -10   2   5     3423.63     3601.40     56.24 o 
  -8   2   5    18459.29    19012.88    288.56 o 
  -6   2   5     1633.50     1501.38     19.20 o 
  -4   2   5     7144.28     6543.39     99.47 o 
  -2   2   5    26636.12    26592.37    389.60 o 
   0   2   5     1005.92     1010.09     14.74 o 
   2   2   5     8369.73     7878.95    138.69 o 
   4   2   5      300.42      232.71      4.90 o 
   6   2   5     4634.92     4805.00     65.67 o 
   8   2   5     5327.70     5509.46    133.38 o 
  10   2   5     2098.67     2005.36     44.20 o 
  12   2   5      929.96      882.75     30.56 o 
  14   2   5       53.01       54.14     15.37 o 
 -15   3   5      227.22      211.47     23.87 o 
 -13   3   5      368.28      359.78     16.38 o 
 -11   3   5      221.91      241.21     10.12 o 
  -9   3   5     1689.52     1701.06     23.95 o 
  -7   3   5      724.98      946.02     16.07 o 
  -5   3   5      951.37     1056.64     21.01 o 
  -3   3   5      289.64      428.42      9.50 o 
  -1   3   5      761.82      748.38     29.09 o 
   1   3   5       69.78      150.47     31.54 o 
   3   3   5      213.98      316.23     68.59 o 
   5   3   5      952.14      909.71     14.88 o 
   7   3   5      163.53      222.56     13.75 o 
   9   3   5     1172.92     1154.68     29.84 o 
  11   3   5      135.84      153.35     22.61 o 
  13   3   5        1.74       -8.22     12.00 o 
  15   3   5        0.05       10.89     13.72 o 
 -14   4   5      885.58      857.58     23.30 o 
 -12   4   5     2195.20     2138.58     30.11 o 
 -10   4   5     1107.36     1147.22     19.58 o 
  -8   4   5     1422.56     1504.47     25.27 o 
  -6   4   5     7409.88     7263.01     92.58 o 
  -4   4   5     1676.83     1854.08     23.26 o 
  -2   4   5       70.16      132.21     10.91 o 
   0   4   5     7174.08     6893.15    138.42 o 
   2   4   5     4421.77     4415.47     50.15 o 
   4   4   5     1893.63     1798.72     39.24 o 
   6   4   5      194.15      172.72     18.33 o 
   8   4   5     1472.22     1405.26     32.51 o 
  10   4   5     1198.81     1225.11     36.95 o 
  12   4   5      502.19      473.46     40.60 o 
  14   4   5      145.04      135.05     31.22 o 
 -15   5   5      536.27      589.28     46.42 o 
 -13   5   5      656.32      539.41     14.45 o 
 -11   5   5     2647.47     2758.91     62.92 o 
  -9   5   5     1698.00     1920.28     33.11 o 
  -7   5   5     4124.93     4113.95     65.66 o 
  -5   5   5     3867.31     3969.47     59.35 o 
  -3   5   5     1607.92     1547.28     28.27 o 
  -1   5   5     3582.46     3199.51     52.26 o 
   1   5   5      361.82      469.04     15.66 o 
   3   5   5     2764.04     2702.74     43.96 o 
   5   5   5     4133.00     3959.77     72.07 o 
   7   5   5      853.97      767.05     47.41 o 
   9   5   5      199.94      172.08     19.56 o 
  11   5   5      110.19      108.90     17.82 o 
  13   5   5      237.00      201.76     23.25 o 
 -14   6   5       57.43       60.18     20.18 o 
 -12   6   5       31.79       31.47      9.71 o 
 -10   6   5       40.77       39.63     12.47 o 
  -8   6   5        0.65        8.00     10.98 o 
  -6   6   5     1253.59     1191.22     47.80 o 
  -4   6   5      838.16      849.43     79.19 o 
  -2   6   5     1633.58     1550.79     47.07 o 
   0   6   5      262.11      315.78     18.47 o 
   2   6   5      248.24      231.51     15.94 o 
   4   6   5     1334.22     1298.13     41.69 o 
   6   6   5       13.53       11.75      6.96 o 
   8   6   5       26.39       13.76      9.63 o 
  10   6   5      529.28      464.59     31.11 o 
  12   6   5        5.67       -3.88     20.06 o 
 -11   7   5       14.43       14.19     10.62 o 
  -9   7   5     1006.64      994.49     30.87 o 
  -7   7   5      246.12      304.17     19.59 o 
  -5   7   5      710.44      786.47     21.52 o 
  -3   7   5     4348.04     4460.13     80.28 o 
  -1   7   5     1940.78     1780.79     54.30 o 
   1   7   5     4344.00     4096.66    131.99 o 
   3   7   5     2203.78     2215.63     65.92 o 
   5   7   5      393.08      411.29     17.97 o 
   7   7   5      154.32      136.46     20.09 o 
   9   7   5      190.49      190.46     26.75 o 
  11   7   5      176.80      142.90     23.19 o 
 -10   8   5      606.38      571.44     32.99 o 
  -8   8   5     1872.08     1926.67     47.65 o 
  -6   8   5      437.54      489.71     24.23 o 
  -4   8   5      333.97      392.25     32.85 o 
  -2   8   5     2448.33     2593.33     64.40 o 
   0   8   5     3134.40     3074.47     64.07 o 
   2   8   5     1530.64     1536.31     55.81 o 
   4   8   5      892.67      901.98     43.57 o 
   6   8   5      182.91      208.55     15.14 o 
   8   8   5      438.10      436.19     30.40 o 
  10   8   5      143.83      192.20     30.49 o 
  -7   9   5        1.91       28.22     14.89 o 
  -5   9   5        0.21      -19.26     19.87 o 
  -3   9   5       31.36       25.30     17.79 o 
  -1   9   5       74.06       99.14     22.90 o 
   1   9   5        2.57      -10.28     18.32 o 
   3   9   5       38.78       -4.09     19.14 o 
   5   9   5        3.19       -6.39     23.52 o 
   7   9   5       12.20       22.59     21.77 o 
  -4  10   5       69.69       93.66     20.21 o 
  -2  10   5      849.23      959.33     45.06 o 
   0  10   5      434.00      470.47     37.64 o 
   2  10   5       15.24       17.66     20.22 o 
 -16   0   6      458.75      530.44     38.67 o 
 -14   0   6       24.10       14.45     12.77 o 
 -12   0   6      621.35      591.37     26.66 o 
 -10   0   6     2351.10     2473.98     46.66 o 
  -8   0   6    41968.32    41509.69    882.31 o 
  -6   0   6    14243.34    14328.26    207.92 o 
  -4   0   6    12315.21    13980.17    236.90 o 
  -2   0   6     4380.53     4184.86    139.70 o 
   0   0   6    33972.04    37930.57   1187.55 o 
   2   0   6    40105.57    40792.53    905.06 o 
   4   0   6      957.61     1264.14     19.23 o 
   6   0   6     7103.51     7392.92     94.15 o 
   8   0   6     9701.50    10051.94    118.74 o 
  10   0   6     3457.56     3509.52     69.46 o 
  12   0   6       41.64       38.35      8.48 o 
  14   0   6      252.89      301.58     60.40 o 
  16   0   6      262.56      189.55    107.51 o 
 -17   1   6       44.24       30.72     18.98 o 
 -15   1   6       65.37       45.64     12.51 o 
 -13   1   6        0.58       -8.93      8.93 o 
 -11   1   6       79.11       66.36     12.58 o 
  -9   1   6       27.36       32.60      7.56 o 
  -7   1   6     4166.55     4528.66     44.75 o 
  -5   1   6     4000.42     4594.16     46.91 o 
  -3   1   6    52177.68    57530.63   1119.95 o 
  -1   1   6       53.16       29.20      7.98 o 
   1   1   6    12851.82    13530.96    242.36 o 
   3   1   6     4480.64     3819.35     56.90 o 
   5   1   6     1171.24     1314.06     15.06 o 
   7   1   6     3957.93     4306.67     46.87 o 
   9   1   6     1078.64     1116.23     19.09 o 
  11   1   6      542.84      575.28     17.14 o 
  13   1   6     1987.69     2037.41     83.44 o 
  15   1   6       22.52       32.21     25.92 o 
 -16   2   6        0.66       -4.53     17.62 o 
 -14   2   6        7.77       22.97     11.48 o 
 -12   2   6      309.65      317.00     20.16 o 
 -10   2   6      862.77      935.59     22.65 o 
  -8   2   6     1109.00     1173.40     23.16 o 
  -6   2   6       30.14       87.28      8.57 o 
  -4   2   6     9135.56     9736.44    139.20 o 
  -2   2   6    10613.16    11214.32    245.40 o 
   0   2   6    22127.77    21739.06    294.30 o 
   2   2   6      459.29      459.21      8.48 o 
   4   2   6      513.60      418.37     11.77 o 
   6   2   6     1808.10     1719.75     24.94 o 
   8   2   6     5000.40     4894.16    116.74 o 
  10   2   6     1410.40     1332.10     57.72 o 
  12   2   6      276.45      318.27     15.28 o 
  14   2   6       28.32       24.61     10.06 o 
 -15   3   6       28.31       28.00     10.98 o 
 -13   3   6      110.42      106.02     10.16 o 
 -11   3   6      135.81      141.72     10.32 o 
  -9   3   6      468.57      505.64     16.62 o 
  -7   3   6     2414.63     2397.49     33.53 o 
  -5   3   6     1286.45     1365.56     20.72 o 
  -3   3   6      424.84      412.45     25.25 o 
  -1   3   6    11673.67    10577.91    234.53 o 
   1   3   6      543.39      625.98     16.39 o 
   3   3   6    20524.29    20847.00    271.71 o 
   5   3   6      263.89      424.91      8.16 o 
   7   3   6     3095.31     2896.27     43.11 o 
   9   3   6      618.15      552.68     23.73 o 
  11   3   6     2680.36     2716.36     69.04 o 
  13   3   6      728.63      730.68     34.08 o 
  15   3   6      791.55      747.36     31.99 o 
 -14   4   6       85.23       86.15     12.20 o 
 -12   4   6      160.64      171.34     15.54 o 
 -10   4   6       29.43       23.83      9.72 o 
  -8   4   6      318.57      363.87     15.64 o 
  -6   4   6      158.91      107.61     14.65 o 
  -4   4   6     3954.59     4257.03     68.02 o 
  -2   4   6     3079.88     3228.58     42.12 o 
   0   4   6       57.90      208.56     67.16 o 
   2   4   6      313.32      343.43     62.27 o 
   4   4   6      596.21      537.89     16.88 o 
   6   4   6     1005.25     1022.37     18.71 o 
   8   4   6      107.92      116.79     18.96 o 
  10   4   6      571.98      549.44     35.14 o 
  12   4   6      696.37      717.61     34.72 o 
  14   4   6       62.92       44.59     17.72 o 
 -15   5   6      237.90      270.86     32.39 o 
 -13   5   6       16.17       12.89     12.36 o 
 -11   5   6       16.94       23.32      9.63 o 
  -9   5   6       74.00       88.42     12.40 o 
  -7   5   6       63.04       92.66     12.96 o 
  -5   5   6      100.30       87.97     10.15 o 
  -3   5   6     1069.08     1174.20     28.51 o 
  -1   5   6      825.15      903.77     36.79 o 
   1   5   6     3628.11     3414.98     51.11 o 
   3   5   6       29.02       23.32      8.12 o 
   5   5   6      915.36      920.23     23.86 o 
   7   5   6     1232.08     1138.13     35.74 o 
   9   5   6       11.16        8.85     12.59 o 
  11   5   6       38.31       28.75     15.85 o 
  13   5   6       63.13       93.55     19.49 o 
 -14   6   6      294.83      250.23     27.40 o 
 -12   6   6     1227.21     1149.66     37.31 o 
 -10   6   6       36.29       45.71     10.75 o 
  -8   6   6      400.46      444.38     19.27 o 
  -6   6   6      299.92      319.44     20.00 o 
  -4   6   6      198.65      180.54     11.63 o 
  -2   6   6     5708.29     5601.67     97.00 o 
   0   6   6     1256.64     1204.25     30.24 o 
   2   6   6       29.51       40.97     13.86 o 
   4   6   6      504.47      474.62     32.08 o 
   6   6   6     4775.41     4761.31    155.70 o 
   8   6   6     3908.43     3491.07    243.44 o 
  10   6   6      140.42      169.40     25.08 o 
  12   6   6       15.46       10.10     17.14 o 
 -11   7   6      596.13      662.40     39.35 o 
  -9   7   6        6.98        5.14     14.55 o 
  -7   7   6       74.97       83.40     18.30 o 
  -5   7   6       39.43       20.53     10.67 o 
  -3   7   6     1532.92     1459.60     45.20 o 
  -1   7   6      100.71       82.01     15.49 o 
   1   7   6      592.98      572.24     34.43 o 
   3   7   6     2806.10     2788.37     55.83 o 
   5   7   6     1942.39     2077.24     38.55 o 
   7   7   6        9.98       25.28     11.25 o 
   9   7   6      788.79      749.68     35.27 o 
  11   7   6      130.15      137.36     28.70 o 
 -10   8   6      174.55      146.28     17.37 o 
  -8   8   6       81.74       82.94     18.10 o 
  -6   8   6       19.57       23.11     13.97 o 
  -4   8   6      775.88      809.44     33.63 o 
  -2   8   6       21.68       16.49     16.38 o 
   0   8   6       92.36       66.94     18.47 o 
   2   8   6       62.18       52.70     15.04 o 
   4   8   6      284.50      261.37     18.41 o 
   6   8   6        0.54       21.20     14.25 o 
   8   8   6      122.22      134.24     28.08 o 
  -7   9   6       32.09        9.32     23.21 o 
  -5   9   6      910.39      932.12     39.34 o 
  -3   9   6      353.82      422.94     35.53 o 
  -1   9   6       90.76      105.33     24.96 o 
   1   9   6      286.12      287.08     32.63 o 
   3   9   6      960.08      948.25     61.58 o 
   5   9   6      457.62      469.84     25.42 o 
   7   9   6      222.65      209.38     28.47 o 
  -4  10   6      189.25      153.49     20.74 o 
  -2  10   6       70.01      101.78     25.87 o 
   0  10   6        0.50      -14.48     20.76 o 
   2  10   6      167.72      152.30     24.81 o 
 -17   1   7      878.75      801.43     69.46 o 
 -15   1   7     1729.16     1746.48     39.75 o 
 -13   1   7     2168.47     2226.83     32.63 o 
 -11   1   7     3780.95     3573.85     50.33 o 
  -9   1   7    13128.14    13489.56    168.92 o 
  -7   1   7    35402.00    36454.15    529.86 o 
  -5   1   7    30203.90    31130.20    444.35 o 
  -3   1   7      828.72      866.85     11.87 o 
  -1   1   7     8219.83     5458.23   2695.04 o 
   1   1   7    30739.28    31325.53    453.74 o 
   3   1   7     2905.66     2663.67     23.28 o 
   5   1   7    18171.57    18143.46    202.57 o 
   7   1   7    12758.78    12573.79    141.74 o 
   9   1   7     8577.03     8537.56     94.95 o 
  11   1   7     4764.05     4670.52     61.99 o 
  13   1   7     1172.53     1106.67     42.21 o 
  15   1   7     1356.49     1570.16     81.54 o 
 -16   2   7     1635.99     1528.59     44.69 o 
 -14   2   7     2408.97     2536.88     47.92 o 
 -12   2   7     2100.97     2175.50     46.59 o 
 -10   2   7     3409.71     3515.57     69.95 o 
  -8   2   7    12390.36    12898.39    160.78 o 
  -6   2   7    18038.89    17529.26    258.25 o 
  -4   2   7     1034.95      808.23     20.99 o 
  -2   2   7     5743.78     5708.93     75.24 o 
   0   2   7    16546.84    16462.21    363.50 o 
   2   2   7    65455.13    68767.91   1287.52 o 
   4   2   7    46988.96    47779.98    920.69 o 
   6   2   7     3355.42     3012.35     40.41 o 
   8   2   7     2670.16     2624.97     58.06 o 
  10   2   7     6148.54     6072.17    143.81 o 
  12   2   7     5623.63     5568.66    134.26 o 
  14   2   7      689.89      708.83     33.25 o 
 -15   3   7       28.27       39.29     10.35 o 
 -13   3   7       29.77       43.02     13.32 o 
 -11   3   7       37.34       59.56      8.62 o 
  -9   3   7      374.58      378.67     14.35 o 
  -7   3   7      177.59      220.71     10.67 o 
  -5   3   7       61.97      117.25      7.60 o 
  -3   3   7     1365.08     1569.61     89.11 o 
  -1   3   7       42.09       55.02      7.24 o 
   1   3   7        4.27      244.36    122.99 o 
   3   3   7      319.04      361.23     19.87 o 
   5   3   7     5019.33     5151.23     66.39 o 
   7   3   7      516.95      577.07     53.63 o 
   9   3   7       45.53       10.23     32.95 o 
  11   3   7       23.92       13.88     14.63 o 
  13   3   7        8.59       20.62     16.74 o 
  15   3   7       82.38      101.35     18.14 o 
 -14   4   7      892.54      844.16     24.22 o 
 -12   4   7     2469.66     2443.75     40.62 o 
 -10   4   7     5765.69     5903.87    115.75 o 
  -8   4   7      765.67      834.50     24.87 o 
  -6   4   7     5488.14     5628.46    103.68 o 
  -4   4   7    19792.84    19029.54    296.50 o 
  -2   4   7    10016.41     9742.29    143.42 o 
   0   4   7    28822.13    27139.59    722.72 o 
   2   4   7    11601.84    11011.02    322.93 o 
   4   4   7     1088.56      898.24     13.76 o 
   6   4   7     1750.69     1818.09     41.59 o 
   8   4   7     4377.48     4441.94     75.00 o 
  10   4   7     4481.06     4273.85     84.35 o 
  12   4   7     1253.93     1218.25     46.80 o 
  14   4   7      961.45      880.78     57.01 o 
 -15   5   7     1031.59     1104.47     46.94 o 
 -13   5   7     1607.03     1516.87     42.58 o 
 -11   5   7     3615.77     3812.39     76.74 o 
  -9   5   7     4309.48     4368.22     67.98 o 
  -7   5   7      940.31      976.57     24.99 o 
  -5   5   7     7462.02     7386.99    111.08 o 
  -3   5   7    13128.31    12999.24    185.44 o 
  -1   5   7    11811.03    11389.34    200.96 o 
   1   5   7     5931.29     5604.07     87.35 o 
   3   5   7      143.23      118.71     13.34 o 
   5   5   7     8224.21     7548.37    198.92 o 
   7   5   7     5081.22     5107.73     76.24 o 
   9   5   7     2144.28     2114.17     54.93 o 
  11   5   7      409.91      409.69     29.66 o 
  13   5   7      760.51      736.69     61.30 o 
 -14   6   7       15.49        9.55     23.42 o 
 -12   6   7      321.02      264.47     18.91 o 
 -10   6   7     1453.20     1487.85     59.98 o 
  -8   6   7        2.13       -7.67     12.57 o 
  -6   6   7       42.36       33.40     10.54 o 
  -4   6   7     1335.49     1414.31     29.62 o 
  -2   6   7        0.12       -4.23     12.31 o 
   0   6   7     1111.72     1145.34     33.93 o 
   2   6   7     1902.42     1829.64     41.71 o 
   4   6   7     1004.88     1032.14     31.06 o 
   6   6   7       29.27       29.01      9.79 o 
   8   6   7      297.50      274.68     13.71 o 
  10   6   7       48.06       47.83     17.07 o 
  12   6   7        0.16       -2.93     16.10 o 
 -11   7   7      768.45      721.42     25.27 o 
  -9   7   7      847.37      906.41     35.24 o 
  -7   7   7     2555.88     2728.95     73.86 o 
  -5   7   7     3185.59     3207.29     54.70 o 
  -3   7   7     4593.72     4781.53     91.12 o 
  -1   7   7     3773.68     3907.75     73.89 o 
   1   7   7      210.28      237.29     17.16 o 
   3   7   7     1956.09     1950.36     43.61 o 
   5   7   7     4679.29     4564.27     99.81 o 
   7   7   7     5388.22     4964.56    217.28 o 
   9   7   7     1127.68     1090.22     41.25 o 
  11   7   7      450.89      440.23     37.05 o 
 -10   8   7     1145.70     1243.05     56.57 o 
  -8   8   7      154.03      157.44     23.45 o 
  -6   8   7     1165.79     1224.69     95.97 o 
  -4   8   7     2529.18     2555.34     49.81 o 
  -2   8   7     3785.03     3870.21     83.55 o 
   0   8   7     2997.95     3208.46     79.27 o 
   2   8   7      917.88     1087.75     37.69 o 
   4   8   7     2062.76     2016.11     60.63 o 
   6   8   7     1763.27     1826.94     50.09 o 
   8   8   7      714.29      682.26     35.80 o 
  -7   9   7       10.22       29.95     16.81 o 
  -5   9   7       13.05       34.17     13.27 o 
  -3   9   7       54.90       60.14     21.69 o 
  -1   9   7       19.65       15.24     17.38 o 
   1   9   7       20.59       -1.69     15.85 o 
   3   9   7      113.73      111.89     20.93 o 
   5   9   7       79.89       67.90     20.95 o 
   7   9   7       33.70       45.55     21.04 o 
  -2  10   7      484.35      440.64     46.93 o 
   0  10   7      337.80      405.45     38.27 o 
   2  10   7      631.57      664.26     45.74 o 
 -16   0   8     1606.95     1491.68     42.25 o 
 -14   0   8     3630.57     3596.12     94.12 o 
 -12   0   8      622.09      787.45     29.51 o 
 -10   0   8     1829.55     1726.63     34.26 o 
  -8   0   8    22282.91    22200.47    410.80 o 
  -6   0   8    63791.57    70469.78   1818.84 o 
  -4   0   8     2775.31     2476.97     40.77 o 
  -2   0   8    21927.26    23949.01    485.57 o 
   0   0   8    24238.26    26425.57    742.99 o 
   2   0   8    34821.27    36450.19    811.28 o 
   4   0   8    25175.16    26375.12    464.80 o 
   6   0   8     7544.52     7361.09    101.27 o 
   8   0   8     4904.69     4789.26     56.30 o 
  10   0   8     5795.49     5983.15     67.22 o 
  12   0   8    11068.29    11123.22    338.25 o 
  14   0   8     7083.38     7346.50    252.95 o 
 -17   1   8      946.88      945.19     41.35 o 
 -15   1   8     1350.85     1284.21     32.33 o 
 -13   1   8      286.94      321.93     13.91 o 
 -11   1   8     1852.88     1909.09     37.73 o 
  -9   1   8     2814.25     2823.26     46.79 o 
  -7   1   8      557.57      627.73     16.05 o 
  -5   1   8     6462.73     6322.95     75.94 o 
  -3   1   8     1180.47     1173.66     17.32 o 
  -1   1   8      620.07      607.27     15.12 o 
   1   1   8    18270.85    19140.58    209.47 o 
   3   1   8    57050.97    60342.20    992.73 o 
   5   1   8      872.09      978.00     10.25 o 
   7   1   8     1912.95     1837.24     21.18 o 
   9   1   8      577.03      544.00     12.45 o 
  11   1   8     3481.52     3507.12     55.73 o 
  13   1   8      870.90      869.09     23.66 o 
  15   1   8      236.83      284.94     44.58 o 
 -16   2   8       82.93       66.79     13.24 o 
 -14   2   8      726.94      773.40     27.48 o 
 -12   2   8     1503.28     1475.03     34.61 o 
 -10   2   8      455.15      494.48     18.15 o 
  -8   2   8     2399.53     2336.07     32.26 o 
  -6   2   8     1482.54     1526.87     24.35 o 
  -4   2   8    10687.05    12141.81    154.24 o 
  -2   2   8     6082.35     6115.43    136.49 o 
   0   2   8      828.70      832.16     12.46 o 
   2   2   8    11926.84    11151.80    115.63 o 
   4   2   8     9660.61     9955.34    173.58 o 
   6   2   8     3245.96     2946.00     45.13 o 
   8   2   8     1722.43     1707.97     37.82 o 
  10   2   8     2376.97     2315.54     42.82 o 
  12   2   8      886.12      812.91     25.13 o 
  14   2   8      154.78      166.52     21.87 o 
 -15   3   8     1619.98     1551.15     29.19 o 
 -13   3   8     3993.84     4076.85     57.74 o 
 -11   3   8     3389.64     3638.09     66.26 o 
  -9   3   8     4581.35     4489.63     73.16 o 
  -7   3   8    16252.01    16479.18    196.74 o 
  -5   3   8     8838.24     8963.02    169.36 o 
  -3   3   8    61324.57    60816.50   2143.57 o 
  -1   3   8    25327.22    24874.60    370.31 o 
   1   3   8    50030.48    52165.92   1017.86 o 
   3   3   8    22022.48    21580.28    295.98 o 
   5   3   8     9406.20     9665.40    281.56 o 
   7   3   8     7125.55     6821.17    149.25 o 
   9   3   8    10564.61    10560.10    156.57 o 
  11   3   8     3667.12     3648.87     64.97 o 
  13   3   8     1440.57     1442.35     43.15 o 
  15   3   8      252.82      361.62     50.38 o 
 -14   4   8      396.40      351.80     23.70 o 
 -12   4   8     1127.63     1094.31     25.60 o 
 -10   4   8      865.34      883.10     26.95 o 
  -8   4   8     1973.66     1934.05     31.47 o 
  -6   4   8      300.75      278.55     13.37 o 
  -4   4   8     2471.16     2297.26     63.55 o 
  -2   4   8    16972.01    16534.85    276.66 o 
   0   4   8    12306.88    11939.63    160.79 o 
   2   4   8     5664.63     5077.75    101.15 o 
   4   4   8     6087.71     6268.21     63.78 o 
   6   4   8     2944.63     2768.58     32.15 o 
   8   4   8     1326.37     1290.02     31.80 o 
  10   4   8      582.95      624.83     27.68 o 
  12   4   8       71.53       63.19     16.96 o 
  14   4   8      515.98      540.62     26.57 o 
 -15   5   8      348.36      253.84     28.79 o 
 -13   5   8      864.72      875.31     27.58 o 
 -11   5   8      989.99     1039.34     32.95 o 
  -9   5   8     1196.30     1197.46     26.98 o 
  -7   5   8      874.91      871.66     25.52 o 
  -5   5   8     3960.34     3927.79     55.07 o 
  -3   5   8     1370.14     1237.27     27.09 o 
  -1   5   8     4469.73     4434.45     68.00 o 
   1   5   8     1899.25     1785.55     49.56 o 
   3   5   8     7237.78     7017.87    210.94 o 
   5   5   8     1920.56     1879.36     35.16 o 
   7   5   8      836.43      813.24     25.46 o 
   9   5   8      499.23      486.72     32.87 o 
  11   5   8      910.54      922.24     54.70 o 
  13   5   8        4.26       -4.72     16.17 o 
 -14   6   8     1177.33     1165.01     43.02 o 
 -12   6   8     1641.61     1642.35     34.23 o 
 -10   6   8     3710.61     3835.34     85.20 o 
  -8   6   8     4933.11     4954.15     85.44 o 
  -6   6   8     2059.84     2020.47     50.49 o 
  -4   6   8     8916.72     9238.26    127.53 o 
  -2   6   8    12394.90    12351.96    188.96 o 
   0   6   8     4090.43     4090.21     62.78 o 
   2   6   8     1359.36     1351.08     28.06 o 
   4   6   8     1459.42     1484.29     60.96 o 
   6   6   8     9506.88     9229.21    135.12 o 
   8   6   8     7183.70     6522.26    257.10 o 
  10   6   8     1006.33     1026.31     44.23 o 
  12   6   8      626.58      656.00     52.60 o 
 -11   7   8      576.86      581.17     26.55 o 
  -9   7   8      404.24      497.55     23.53 o 
  -7   7   8      189.04      242.09     18.05 o 
  -5   7   8      333.69      368.13     30.34 o 
  -3   7   8     2611.73     2585.90     58.97 o 
  -1   7   8      915.00      850.74     50.88 o 
   1   7   8      116.71      132.15     15.96 o 
   3   7   8      651.24      624.84     21.80 o 
   5   7   8      906.35      841.88     31.87 o 
   7   7   8     2574.31     2321.08     79.23 o 
   9   7   8      184.27      222.98     23.55 o 
  11   7   8      521.63      584.65     34.53 o 
 -10   8   8      233.99      204.28     22.59 o 
  -8   8   8      160.72      141.14     17.63 o 
  -6   8   8     1042.88     1175.48     49.66 o 
  -4   8   8      697.06      761.06     32.80 o 
  -2   8   8        6.96      -16.15     16.15 o 
   0   8   8       97.58      126.67     21.74 o 
   2   8   8      332.66      400.10     24.01 o 
   4   8   8      490.08      464.92     31.16 o 
   6   8   8      571.19      563.17     38.97 o 
   8   8   8      207.24      181.28     24.81 o 
  -7   9   8      642.42      695.71     39.13 o 
  -5   9   8      819.78      841.69     77.75 o 
  -3   9   8     1088.46     1235.30     45.51 o 
  -1   9   8     1033.82     1143.38     62.41 o 
   1   9   8     1356.90     1444.66     84.10 o 
   3   9   8      778.55      779.29     44.28 o 
   5   9   8     1271.36     1210.23     38.91 o 
  -2  10   8       52.33       92.16     23.44 o 
   0  10   8      409.20      437.64     55.88 o 
   2  10   8      874.22      899.46     38.58 o 
 -17   1   9       31.74       56.19     15.21 o 
 -15   1   9      351.18      401.89     22.36 o 
 -13   1   9      344.36      281.95     15.08 o 
 -11   1   9      229.88      220.07     12.67 o 
  -9   1   9     3198.33     3390.64     47.22 o 
  -7   1   9    18236.32    19301.35    252.44 o 
  -5   1   9    21033.68    22155.90    316.09 o 
  -3   1   9     7037.46     7548.68    109.49 o 
  -1   1   9    10324.31    10643.36    165.72 o 
   1   1   9     3811.51     3408.53     29.08 o 
   3   1   9     9355.48     9372.75     94.91 o 
   5   1   9     5270.87     5075.52     37.36 o 
   7   1   9      744.17      785.26     12.99 o 
   9   1   9      522.49      648.88     16.47 o 
  11   1   9     2036.69     2146.80     41.84 o 
  13   1   9     1612.50     1583.20     70.17 o 
  15   1   9       24.74       43.78     28.12 o 
 -16   2   9      568.72      552.24     28.19 o 
 -14   2   9      155.30      168.43     18.51 o 
 -12   2   9     1176.27     1163.60     33.97 o 
 -10   2   9     1877.19     2033.77     39.18 o 
  -8   2   9     5153.25     4865.89     61.81 o 
  -6   2   9    10370.84    10506.12    146.02 o 
  -4   2   9     6660.26     7042.52     98.31 o 
  -2   2   9      237.83      510.50     69.71 o 
   0   2   9      239.52      147.64      5.93 o 
   2   2   9    11215.23    12042.43    157.13 o 
   4   2   9     4322.50     4000.57     52.20 o 
   6   2   9      316.23      339.50     14.68 o 
   8   2   9      129.45      138.54     18.13 o 
  10   2   9     1092.52     1085.64     33.09 o 
  12   2   9       35.55       34.33     11.54 o 
  14   2   9       15.67       25.16     14.24 o 
 -15   3   9       74.49       68.96     18.49 o 
 -13   3   9       27.46       37.14      9.73 o 
 -11   3   9       64.36       57.68      8.52 o 
  -9   3   9     3295.23     3368.01     48.18 o 
  -7   3   9     2539.95     2616.87     47.01 o 
  -5   3   9     2231.63     2508.98     82.06 o 
  -3   3   9        3.72       -5.04      5.04 o 
  -1   3   9     1030.69     1124.35    124.03 o 
   1   3   9        5.06       -3.90      3.98 o 
   3   3   9     2276.30     2383.85     42.78 o 
   5   3   9     1472.17     1677.06     35.40 o 
   7   3   9     1583.23     1595.31     39.56 o 
   9   3   9      742.19      704.29     26.72 o 
  11   3   9        1.34        3.40     10.22 o 
  13   3   9      287.64      298.51     19.01 o 
 -14   4   9      392.60      396.51     17.65 o 
 -12   4   9     2081.16     2153.51     52.93 o 
 -10   4   9      859.09      889.24     22.41 o 
  -8   4   9     1676.65     1644.67     33.01 o 
  -6   4   9       11.21       53.23     10.23 o 
  -4   4   9      879.12      886.81     22.77 o 
  -2   4   9     7422.26     7587.16    155.74 o 
   0   4   9      686.27      604.76     17.10 o 
   2   4   9      306.66      269.58      9.72 o 
   4   4   9     3344.39     3382.04     41.72 o 
   6   4   9     2241.98     2337.47     42.63 o 
   8   4   9     1568.33     1469.85     39.96 o 
  10   4   9       72.35      113.58     17.35 o 
  12   4   9        9.57        0.20     13.17 o 
  14   4   9       16.20       10.93     17.19 o 
 -15   5   9      328.63      352.41     29.25 o 
 -13   5   9      656.23      657.32     22.00 o 
 -11   5   9     1818.12     1935.62     52.32 o 
  -9   5   9      286.33      337.40     18.30 o 
  -7   5   9      123.40      114.32     12.23 o 
  -5   5   9     2260.78     2152.52     39.73 o 
  -3   5   9        9.87        6.72      7.49 o 
  -1   5   9    10375.55     9874.92    161.46 o 
   1   5   9     1120.56     1100.12     31.62 o 
   3   5   9      118.48      133.87     14.39 o 
   5   5   9     1134.98     1137.39     16.49 o 
   7   5   9     3865.37     4070.10     92.82 o 
   9   5   9      691.30      720.27     35.51 o 
  11   5   9       72.05       59.46     19.73 o 
  13   5   9       69.30       41.98     17.87 o 
 -12   6   9        1.61        1.87     10.62 o 
 -10   6   9      124.08      110.48     16.37 o 
  -8   6   9       35.07       41.38     13.73 o 
  -6   6   9     1259.27     1229.36     27.17 o 
  -4   6   9      814.02      830.00     19.57 o 
  -2   6   9      629.10      627.27     29.06 o 
   0   6   9      540.88      622.35     32.78 o 
   2   6   9      319.29      304.20     17.99 o 
   4   6   9       44.61       49.18     18.62 o 
   6   6   9      584.10      582.07     17.07 o 
   8   6   9      306.65      284.72     24.14 o 
  10   6   9       10.80       28.58     18.69 o 
  12   6   9      142.52      148.25     25.03 o 
 -11   7   9      101.49      110.43     13.79 o 
  -9   7   9      288.19      301.36     37.92 o 
  -7   7   9     1497.87     1592.97     42.84 o 
  -5   7   9      426.87      428.67     29.20 o 
  -3   7   9     1847.05     1979.67     49.81 o 
  -1   7   9      765.02      705.43     30.84 o 
   1   7   9      554.42      485.20     28.45 o 
   3   7   9       10.65       31.55     12.08 o 
   5   7   9      237.07      248.01     14.86 o 
   7   7   9       34.80       38.56      8.75 o 
   9   7   9       36.72       30.61     19.27 o 
 -10   8   9      244.59      236.22     22.45 o 
  -8   8   9      747.74      785.55     38.97 o 
  -6   8   9      194.45      176.99     28.37 o 
  -4   8   9      487.89      521.29     25.33 o 
  -2   8   9     2024.16     2140.01     58.74 o 
   0   8   9      878.67      923.46     45.40 o 
   2   8   9      571.49      575.77     35.05 o 
   4   8   9      606.60      565.78     25.45 o 
   6   8   9      119.17       98.03     10.54 o 
   8   8   9      173.40      151.02     26.08 o 
  -7   9   9       29.79       53.45     15.25 o 
  -5   9   9       17.32        7.29     14.00 o 
  -3   9   9       38.16       41.56     21.00 o 
  -1   9   9       22.61        0.07     19.70 o 
   1   9   9       26.98       63.03     19.84 o 
   3   9   9        3.36       16.44     16.90 o 
   5   9   9       28.91       28.47     11.76 o 
  -2  10   9       11.66       32.94     20.12 o 
   0  10   9       73.52       61.22     25.70 o 
 -16   0  10        9.54       -8.15     16.52 o 
 -14   0  10     1007.53     1021.44     83.89 o 
 -12   0  10     4075.94     3923.85    127.59 o 
 -10   0  10     1487.34     1556.20     43.00 o 
  -8   0  10      119.88       90.95     10.93 o 
  -6   0  10       71.30       41.79      8.04 o 
  -4   0  10    16281.98    16322.79    318.00 o 
  -2   0  10    14212.62    14755.61    427.51 o 
   0   0  10     4480.32     4477.10    110.66 o 
   2   0  10      455.08      397.46     10.63 o 
   4   0  10    10143.46     9461.64    129.36 o 
   6   0  10    12572.00    13107.07    241.73 o 
   8   0  10     6323.72     6189.96     69.28 o 
  10   0  10     6558.64     6598.58     76.86 o 
  12   0  10       90.86       63.56     23.08 o 
  14   0  10      827.42      931.47     67.04 o 
 -17   1  10       37.83       37.28     13.02 o 
 -15   1  10      858.69      917.70     27.68 o 
 -13   1  10        3.00       12.43     10.91 o 
 -11   1  10       60.44       36.01      9.21 o 
  -9   1  10      205.81      251.32     11.44 o 
  -7   1  10     1658.55     1647.08     29.93 o 
  -5   1  10    11723.34    11913.74    151.61 o 
  -3   1  10    23688.18    24350.57    423.46 o 
  -1   1  10     5830.38     5537.85     87.78 o 
   1   1  10     3260.95     3935.83     35.43 o 
   3   1  10     1222.91     1572.97     36.46 o 
   5   1  10       14.00        5.03      2.89 o 
   7   1  10     1267.62     1355.82     26.86 o 
   9   1  10     2582.48     2703.68     40.60 o 
  11   1  10       30.42       28.26      7.93 o 
  13   1  10      540.81      552.06     18.91 o 
  15   1  10     1147.79     1132.67     65.01 o 
 -16   2  10       87.31       88.74     14.90 o 
 -14   2  10       29.25       31.47     12.54 o 
 -12   2  10      224.57      211.83     16.53 o 
 -10   2  10       80.12       64.89     10.16 o 
  -8   2  10      228.68      218.60     12.36 o 
  -6   2  10     1809.51     1508.59     52.94 o 
  -4   2  10     2800.46     2767.76     79.96 o 
  -2   2  10      476.45      508.85     14.33 o 
   0   2  10    14937.37    15486.93    315.53 o 
   2   2  10    17077.43    17798.54    324.79 o 
   4   2  10     4218.79     4484.38     36.49 o 
   6   2  10      933.87      809.42     16.96 o 
   8   2  10     3140.07     3329.86     58.04 o 
  10   2  10      624.49      604.44     19.22 o 
  12   2  10      310.93      317.89     25.66 o 
  14   2  10       45.84       20.72     20.04 o 
 -15   3  10      153.09      181.52     15.24 o 
 -13   3  10      130.37       84.95     11.50 o 
 -11   3  10      433.07      470.08     16.46 o 
  -9   3  10     1364.60     1428.39     22.99 o 
  -7   3  10     8497.42     8629.70    116.09 o 
  -5   3  10     6647.63     6681.78    139.46 o 
  -3   3  10      678.08      739.46     15.76 o 
  -1   3  10    21724.78    22273.49    532.54 o 
   1   3  10     9075.03     8671.93     94.17 o 
   3   3  10     7439.87     6938.51     74.25 o 
   5   3  10     4434.66     4439.76     62.53 o 
   7   3  10     3076.21     3226.90     54.61 o 
   9   3  10     4312.25     4402.13     67.91 o 
  11   3  10     2604.25     2707.97     61.35 o 
  13   3  10     1675.73     1675.89     56.51 o 
 -14   4  10      150.44      147.47     18.45 o 
 -12   4  10       75.80       46.74      9.77 o 
 -10   4  10       45.14       46.87     10.46 o 
  -8   4  10       71.75       80.36     17.62 o 
  -6   4  10     3874.01     4211.97     95.83 o 
  -4   4  10     2399.28     2352.92     48.81 o 
  -2   4  10     4195.05     3955.50     57.18 o 
   0   4  10     3668.00     3857.83     49.65 o 
   2   4  10      215.32      244.66     47.51 o 
   4   4  10     2555.66     2696.26     43.79 o 
   6   4  10     1884.55     1900.87     37.70 o 
   8   4  10      227.66      221.44     17.78 o 
  10   4  10      566.35      597.34     25.52 o 
  12   4  10     1212.60     1172.26     40.69 o 
 -13   5  10       96.29       98.68     16.49 o 
 -11   5  10        4.77        5.71     10.02 o 
  -9   5  10      400.07      475.00     20.43 o 
  -7   5  10     5745.51     5736.86     88.45 o 
  -5   5  10      262.15      247.76     16.15 o 
  -3   5  10        8.57       11.56     10.86 o 
  -1   5  10     2051.36     1908.77     41.97 o 
   1   5  10     3349.89     3126.58     60.73 o 
   3   5  10        3.31       -5.93      8.57 o 
   5   5  10      374.77      344.21     10.77 o 
   7   5  10        3.24      -10.86     11.70 o 
   9   5  10      108.72      146.12     18.92 o 
  11   5  10      869.69      931.55     36.77 o 
  13   5  10       59.59       14.62     21.15 o 
 -12   6  10      446.03      509.26     21.44 o 
 -10   6  10      981.75     1029.40     27.38 o 
  -8   6  10     1145.48     1155.23     35.63 o 
  -6   6  10     1000.67      955.24     29.38 o 
  -4   6  10     1099.52     1157.63     34.06 o 
  -2   6  10      422.97      407.31     32.34 o 
   0   6  10      275.58      299.41     16.87 o 
   2   6  10     8287.74     8261.99    150.88 o 
   4   6  10     8384.36     7767.13    219.92 o 
   6   6  10      977.33     1064.54     21.84 o 
   8   6  10      340.06      420.41     28.31 o 
  10   6  10      849.51      906.99     38.15 o 
  12   6  10      437.37      394.77    148.73 o 
 -11   7  10      133.58      139.42     15.35 o 
  -9   7  10        3.93        3.49     10.76 o 
  -7   7  10      289.40      294.11     17.70 o 
  -5   7  10       49.54       41.26     15.31 o 
  -3   7  10       87.41      101.23     18.90 o 
  -1   7  10     3081.64     3077.65     60.44 o 
   1   7  10     1329.75     1437.21     36.18 o 
   3   7  10      583.61      468.24     22.59 o 
   5   7  10      760.73      784.60     31.31 o 
   7   7  10     1145.98     1000.49     39.29 o 
   9   7  10      157.12      116.78     24.80 o 
 -10   8  10      139.99      108.18     31.66 o 
  -8   8  10       89.97       64.31     25.44 o 
  -6   8  10        9.77       -4.07     15.48 o 
  -4   8  10      110.86      133.96     18.50 o 
  -2   8  10      287.18      345.15     28.71 o 
   0   8  10       51.65       25.31     15.18 o 
   2   8  10        1.87       -5.03     11.58 o 
   4   8  10       61.00       57.17     10.56 o 
   6   8  10      344.87      282.17     25.12 o 
   8   8  10      222.14      176.83     23.26 o 
  -7   9  10       32.30       36.48     20.97 o 
  -5   9  10      223.46      251.82     19.20 o 
  -3   9  10      940.20      944.51     60.56 o 
  -1   9  10      328.69      355.46     28.62 o 
   1   9  10       83.01       77.04     18.44 o 
   3   9  10      410.02      407.23     26.72 o 
   5   9  10      956.28      814.69     30.98 o 
 -17   1  11      188.25      194.93     32.61 o 
 -15   1  11     1685.07     1681.16     43.15 o 
 -13   1  11     9529.25     9736.47    140.72 o 
 -11   1  11     9644.02     9481.58    118.12 o 
  -9   1  11     9081.87     9360.62    159.72 o 
  -7   1  11    11559.87    11673.09    139.52 o 
  -5   1  11    36430.50    36884.08    632.44 o 
  -3   1  11    47503.40    51082.05   1151.66 o 
  -1   1  11     5939.56     5576.11     81.72 o 
   1   1  11    30807.88    31700.19    488.15 o 
   3   1  11    36548.02    38495.14    558.09 o 
   5   1  11    29585.06    31065.75    434.56 o 
   7   1  11    10711.71    10757.45    117.36 o 
   9   1  11     5405.93     5708.55     79.94 o 
  11   1  11     3755.37     3834.12     63.39 o 
  13   1  11      619.32      614.74     32.93 o 
  15   1  11      800.20      910.63     69.32 o 
 -16   2  11     1646.06     1565.81     44.30 o 
 -14   2  11     2147.50     2333.69     50.85 o 
 -12   2  11     4250.61     4262.66     82.66 o 
 -10   2  11     5678.00     5415.93     81.27 o 
  -8   2  11    10252.90    10629.64    216.46 o 
  -6   2  11    18660.70    19196.02    343.28 o 
  -4   2  11    22522.92    23595.22    784.33 o 
  -2   2  11    20298.33    21161.87    582.72 o 
   0   2  11    25654.08    26955.61    472.23 o 
   2   2  11    14895.95    15000.14    171.62 o 
   4   2  11     3005.88     2550.51     23.75 o 
   6   2  11    19951.50    19472.76    261.23 o 
   8   2  11     8235.43     8314.47    182.40 o 
  10   2  11     1659.33     1673.25     36.71 o 
  12   2  11     2851.31     2838.41     76.54 o 
  14   2  11     1005.18     1121.03     85.40 o 
 -15   3  11        9.43       15.78      9.60 o 
 -13   3  11       83.62       84.63     12.80 o 
 -11   3  11       65.56       38.52     10.11 o 
  -9   3  11       75.17      103.93      9.27 o 
  -7   3  11      876.17      913.06     19.25 o 
  -5   3  11      844.54      884.80     51.42 o 
  -3   3  11     1269.47     1354.11     32.75 o 
  -1   3  11     1164.38     1426.06    116.04 o 
   1   3  11     3298.91     3514.55     59.88 o 
   3   3  11      359.58      318.45     13.49 o 
   5   3  11     3573.89     3755.25     38.27 o 
   7   3  11      234.16      231.30     33.86 o 
   9   3  11      549.31      531.07     20.57 o 
  11   3  11       17.69       25.52     11.53 o 
  13   3  11       48.49       72.81     21.16 o 
 -14   4  11     1632.47     1636.52     45.15 o 
 -12   4  11      142.69      173.41     18.75 o 
 -10   4  11     3638.39     3667.99     90.74 o 
  -8   4  11     7944.74     8213.32    179.79 o 
  -6   4  11     7372.48     7859.70    207.27 o 
  -4   4  11     5331.04     4907.26     83.58 o 
  -2   4  11     4735.69     4710.65     50.07 o 
   0   4  11    12228.20    12348.67    149.15 o 
   2   4  11    10506.33    10258.10    116.53 o 
   4   4  11     5865.75     5819.19     62.90 o 
   6   4  11     1402.55     1420.53     29.32 o 
   8   4  11     4228.78     4312.91     82.85 o 
  10   4  11     5159.73     5210.89     95.27 o 
  12   4  11     2682.31     2726.44     57.81 o 
 -13   5  11      994.69      989.46     29.90 o 
 -11   5  11     2966.95     2964.80     94.78 o 
  -9   5  11     8144.14     8658.37    155.69 o 
  -7   5  11     1573.46     1732.27     41.00 o 
  -5   5  11     7461.50     7492.46    139.88 o 
  -3   5  11     6195.40     6013.06     85.50 o 
  -1   5  11     5884.61     5429.80    113.08 o 
   1   5  11    16059.12    14997.25    388.26 o 
   3   5  11     9021.70     9161.16    111.40 o 
   5   5  11     2351.96     2364.92     30.76 o 
   7   5  11     2386.44     2530.36     55.00 o 
   9   5  11     3731.53     3764.76    112.56 o 
  11   5  11     2290.46     2164.07     58.31 o 
 -12   6  11        0.01        2.14      9.40 o 
 -10   6  11     1242.05     1313.42     35.02 o 
  -8   6  11      258.19      317.70     17.01 o 
  -6   6  11      155.08      155.62     12.77 o 
  -4   6  11        5.40        1.88      6.30 o 
  -2   6  11        6.82        7.46     11.33 o 
   0   6  11        2.81       -3.07      9.88 o 
   2   6  11      361.20      336.05     24.33 o 
   4   6  11      198.96      173.69     11.14 o 
   6   6  11      401.71      336.43     12.22 o 
   8   6  11      478.09      480.58     27.90 o 
  10   6  11       26.95       24.05     15.93 o 
 -11   7  11     1827.29     1867.24     45.76 o 
  -9   7  11     1372.83     1365.90     55.54 o 
  -7   7  11     2914.60     3011.90     87.12 o 
  -5   7  11     3736.61     3754.29    105.65 o 
  -3   7  11     2627.12     2626.96     74.12 o 
  -1   7  11     2354.18     2393.81     66.88 o 
   1   7  11     4557.32     4517.61    184.98 o 
   3   7  11     3839.87     3639.33    178.96 o 
   5   7  11     3986.68     3917.01    114.55 o 
   7   7  11     1942.58     1948.96     73.04 o 
   9   7  11      600.24      651.23     38.76 o 
 -10   8  11      635.70      681.29     34.37 o 
  -8   8  11     2204.14     2227.31     80.68 o 
  -6   8  11     3031.92     3045.88    173.85 o 
  -4   8  11     3436.53     3455.95    108.16 o 
  -2   8  11     5025.20     5356.07    119.59 o 
   0   8  11     4228.46     4236.69     95.32 o 
   2   8  11     1676.03     1765.56     76.01 o 
   4   8  11     2303.01     2080.38    104.61 o 
   6   8  11     2076.84     1725.60    126.35 o 
   8   8  11      574.08      537.78     38.39 o 
  -7   9  11        7.83        2.81     25.14 o 
  -5   9  11        6.41       24.58     17.52 o 
  -3   9  11        9.48       26.46     10.46 o 
  -1   9  11       32.33       26.57     17.87 o 
   1   9  11      418.82      456.04     35.88 o 
   3   9  11       32.42       33.60     22.04 o 
   5   9  11       64.88       63.58     12.12 o 
 -16   0  12      651.21      798.33     49.26 o 
 -14   0  12     4105.37     3983.61     83.37 o 
 -12   0  12     5964.65     6064.09    121.23 o 
 -10   0  12    10383.57    10480.29    231.81 o 
  -8   0  12       69.83       65.18     11.61 o 
  -6   0  12     3214.71     3134.61    107.44 o 
  -4   0  12    38540.01    39692.55    993.01 o 
  -2   0  12     7719.49     8009.73    148.05 o 
   0   0  12     1215.94     1324.78     33.97 o 
   2   0  12    16085.06    16949.23    251.09 o 
   4   0  12    39094.86    42628.05   1099.48 o 
   6   0  12     1541.14     1377.41     22.40 o 
   8   0  12    14274.09    14213.04    247.05 o 
  10   0  12     3348.82     3401.04     61.37 o 
  12   0  12     1967.47     2138.27     82.73 o 
  14   0  12      833.35      917.75     82.69 o 
 -15   1  12      639.39      667.47     36.28 o 
 -13   1  12      711.59      751.20     25.02 o 
 -11   1  12       14.79       41.03      9.45 o 
  -9   1  12       20.42       12.81      7.06 o 
  -7   1  12      362.97      408.56     18.47 o 
  -5   1  12     6809.57     6915.15     80.63 o 
  -3   1  12     1723.37     1619.90     31.36 o 
  -1   1  12    32887.98    37941.54    799.95 o 
   1   1  12     1551.10     1605.26     32.97 o 
   3   1  12     7682.57     7728.47     66.06 o 
   5   1  12     3880.71     3836.58     31.83 o 
   7   1  12     5458.16     5412.98     62.20 o 
   9   1  12      124.05      116.75      7.97 o 
  11   1  12        6.42        0.82      6.65 o 
  13   1  12     1641.07     1874.58     69.70 o 
 -16   2  12        5.44        5.04     13.42 o 
 -14   2  12      793.98      793.64     29.36 o 
 -12   2  12     4483.24     4526.78     86.98 o 
 -10   2  12      370.71      463.98     19.75 o 
  -8   2  12     3041.05     2989.61     52.20 o 
  -6   2  12     2447.62     2556.61     39.76 o 
  -4   2  12     1675.79     1954.43     33.92 o 
  -2   2  12     2100.92     1785.85     41.47 o 
   0   2  12      271.53      227.43     18.35 o 
   2   2  12      401.35      372.25      7.00 o 
   4   2  12      285.71      181.57      7.12 o 
   6   2  12     1753.30     1739.28     70.39 o 
   8   2  12        9.19        1.74     11.91 o 
  10   2  12     2042.42     2099.88     45.13 o 
  12   2  12      266.16      273.29     23.66 o 
  14   2  12      134.87      123.08     36.46 o 
 -15   3  12      784.21      810.38     27.95 o 
 -13   3  12     1316.30     1342.18     29.71 o 
 -11   3  12     5717.65     5862.31    169.69 o 
  -9   3  12     3340.85     3304.87     53.13 o 
  -7   3  12    16366.91    16913.00    241.36 o 
  -5   3  12     2798.92     2954.44     72.47 o 
  -3   3  12    23438.44    23421.71    535.45 o 
  -1   3  12    21009.62    21673.43    378.73 o 
   1   3  12     7646.26     7807.56     77.55 o 
   3   3  12     7377.90     6774.45     77.89 o 
   5   3  12     6691.45     6676.57     72.72 o 
   7   3  12     2813.67     2804.25     49.64 o 
   9   3  12     2556.36     2618.73     73.36 o 
  11   3  12     2569.12     2671.76     52.20 o 
  13   3  12      807.01      822.19     31.00 o 
 -14   4  12      577.05      580.63     27.38 o 
 -12   4  12      419.33      458.20     24.55 o 
 -10   4  12       76.40       94.27     11.33 o 
  -8   4  12     1846.31     1911.02     49.12 o 
  -6   4  12     1043.21     1115.74     29.49 o 
  -4   4  12     1161.97     1053.96     34.30 o 
  -2   4  12     6935.57     6993.19     97.08 o 
   0   4  12     6632.82     6615.83     79.58 o 
   2   4  12     3154.64     2992.18     36.24 o 
   4   4  12      615.38      630.00     15.68 o 
   6   4  12       86.50       96.13     15.67 o 
   8   4  12      328.44      308.46     21.48 o 
  10   4  12      780.09      796.14     32.37 o 
  12   4  12       11.69       13.38     18.76 o 
 -13   5  12      348.86      334.80     21.77 o 
 -11   5  12        4.26       -0.05     11.56 o 
  -9   5  12     1926.38     1948.05     47.77 o 
  -7   5  12      374.12      320.96     20.56 o 
  -5   5  12     1378.47     1350.43     32.51 o 
  -3   5  12     2510.34     2523.24     47.48 o 
  -1   5  12     3741.80     3498.20     58.31 o 
   1   5  12     4477.09     4360.40     53.04 o 
   3   5  12     2143.64     2119.68     40.53 o 
   5   5  12      484.52      452.73     13.15 o 
   7   5  12      708.82      682.65     32.46 o 
   9   5  12      699.74      741.70     30.54 o 
  11   5  12      429.90      407.24     28.90 o 
 -12   6  12     1273.64     1206.60     55.70 o 
 -10   6  12     1483.48     1580.44     40.49 o 
  -8   6  12     3462.84     3528.12     62.18 o 
  -6   6  12     5065.92     5084.87     76.21 o 
  -4   6  12     2533.90     2534.33     52.48 o 
  -2   6  12     1146.12     1138.37     36.96 o 
   0   6  12     1099.62     1103.39     44.99 o 
   2   6  12     3764.06     3482.57     89.41 o 
   4   6  12     5585.82     5391.68    129.85 o 
   6   6  12     2249.05     1970.54     48.10 o 
   8   6  12     1504.91     1372.28     57.62 o 
  10   6  12     1714.20     1687.97     61.68 o 
 -11   7  12      156.67      154.98     19.44 o 
  -9   7  12     1581.13     1686.98     37.47 o 
  -7   7  12     1573.48     1536.35     52.08 o 
  -5   7  12       15.22       16.83     12.33 o 
  -3   7  12       20.32       32.24     10.86 o 
  -1   7  12      678.73      648.70     29.94 o 
   1   7  12      513.61      410.96     25.09 o 
   3   7  12      165.46      130.09     11.29 o 
   5   7  12        8.79       10.73      7.87 o 
   7   7  12      373.87      315.11     24.63 o 
   9   7  12      369.87      417.74     28.33 o 
 -10   8  12      156.36      142.08     18.83 o 
  -8   8  12      233.76      153.14     21.35 o 
  -6   8  12      386.11      425.87     26.72 o 
  -4   8  12      378.45      389.50     33.05 o 
  -2   8  12        3.89       -1.13     14.98 o 
   0   8  12      143.68      123.13     19.34 o 
   2   8  12      812.63      813.98     38.31 o 
   4   8  12      550.83      486.63     22.32 o 
   6   8  12      484.86      461.00     40.62 o 
   8   8  12      327.82      298.07     27.58 o 
  -7   9  12     1010.41      985.33     55.07 o 
  -5   9  12      635.91      622.94     80.59 o 
  -3   9  12      820.08      868.02     66.78 o 
  -1   9  12      565.19      624.82     39.72 o 
   1   9  12      828.83      820.55     46.48 o 
   3   9  12     1062.20      908.05     48.84 o 
   5   9  12      718.41      579.54     57.09 o 
 -15   1  13        1.10        3.06     11.58 o 
 -13   1  13       19.11       52.30     13.70 o 
 -11   1  13      884.98      837.44     21.29 o 
  -9   1  13      884.61      972.97     18.76 o 
  -7   1  13      461.13      505.56     14.46 o 
  -5   1  13     5176.89     5419.11     65.75 o 
  -3   1  13      556.57      480.52     15.46 o 
  -1   1  13     2916.24     3216.13     32.26 o 
   1   1  13      884.21     1112.88     29.77 o 
   3   1  13      259.19      280.77      7.51 o 
   5   1  13     2676.25     2594.56     36.87 o 
   7   1  13      971.65     1055.69     14.82 o 
   9   1  13      677.99      748.10     26.04 o 
  11   1  13      144.20      151.50     10.95 o 
  13   1  13        5.07       27.71     33.17 o 
 -16   2  13       10.52       32.20     15.04 o 
 -14   2  13       52.50       85.95     14.43 o 
 -12   2  13      182.34      138.34     16.34 o 
 -10   2  13      202.31      220.00     14.58 o 
  -8   2  13     1825.54     1887.45     45.27 o 
  -6   2  13       72.49       81.72     10.78 o 
  -4   2  13      181.33      128.73      6.65 o 
  -2   2  13     6344.87     6846.17     94.66 o 
   0   2  13     2891.66     1725.26   1166.46 o 
   2   2  13     1090.46     1225.42     13.26 o 
   4   2  13        1.91        6.01      4.71 o 
   6   2  13     1196.35     1175.55     23.97 o 
   8   2  13      572.97      530.37     30.37 o 
  10   2  13      114.66      104.36     11.17 o 
  12   2  13        9.11       -1.32     13.64 o 
  14   2  13       42.61       16.85     27.89 o 
 -15   3  13      287.33      242.99     17.11 o 
 -13   3  13        0.27       -5.28     11.13 o 
 -11   3  13      652.53      703.66     29.96 o 
  -9   3  13      115.79       95.94     12.37 o 
  -7   3  13     1124.41     1056.67     35.33 o 
  -5   3  13     4902.77     5510.46    194.60 o 
  -3   3  13        0.59      -14.66     21.24 o 
  -1   3  13     3036.30     3498.86     54.89 o 
   1   3  13       98.99      223.51     57.63 o 
   3   3  13      805.67      735.42     19.16 o 
   5   3  13       79.52       81.08      7.31 o 
   7   3  13       38.02       43.25     12.40 o 
   9   3  13        0.87       -4.47     10.57 o 
  11   3  13        5.62       -6.58     13.67 o 
  13   3  13        0.70       -1.29     10.97 o 
 -14   4  13        6.58      -11.58     11.58 o 
 -12   4  13      454.24      540.50     24.55 o 
 -10   4  13      678.99      589.60     39.69 o 
  -8   4  13      612.10      560.78     23.77 o 
  -6   4  13       54.08       48.32     13.38 o 
  -4   4  13     1765.39     1837.85     39.91 o 
  -2   4  13     2244.45     2134.27     61.71 o 
   0   4  13     4811.20     4533.14     48.04 o 
   2   4  13      413.79      483.12     13.16 o 
   4   4  13       11.54       17.80      5.43 o 
   6   4  13      512.85      602.39     21.50 o 
   8   4  13      225.79      242.53     18.02 o 
  10   4  13      674.85      638.17     32.30 o 
  12   4  13       29.34       73.81     18.72 o 
 -13   5  13        5.60       -0.65     13.94 o 
 -11   5  13       50.71       62.62     13.07 o 
  -9   5  13      105.00       98.33     14.10 o 
  -7   5  13       24.26       14.80      7.84 o 
  -5   5  13     2415.33     2301.22     46.67 o 
  -3   5  13       50.65       48.71      3.92 o 
  -1   5  13      491.40      480.57     22.93 o 
   1   5  13     2865.55     2849.10     37.38 o 
   3   5  13     1428.59     1453.91     30.32 o 
   5   5  13       45.96       35.10      5.44 o 
   7   5  13        0.81       22.05     14.31 o 
   9   5  13        7.64        5.30     15.66 o 
  11   5  13       24.92       56.73     16.89 o 
 -12   6  13        0.80        5.28     15.99 o 
 -10   6  13       66.25       68.93     12.55 o 
  -8   6  13      108.93      128.87     18.75 o 
  -6   6  13      276.94      274.64     35.85 o 
  -4   6  13        3.97        5.35      7.45 o 
  -2   6  13      666.65      638.14     44.46 o 
   0   6  13      134.23      118.56     24.70 o 
   2   6  13      172.98      217.76     10.34 o 
   4   6  13       48.13       87.27      9.32 o 
   6   6  13       28.64       30.56      9.14 o 
   8   6  13      533.51      509.76     30.68 o 
  10   6  13       23.78       32.61     20.62 o 
 -11   7  13        4.19       -1.64     11.19 o 
  -9   7  13       10.83       33.05     13.69 o 
  -7   7  13     1330.41     1358.01     60.25 o 
  -5   7  13      125.25       90.04     13.94 o 
  -3   7  13      307.15      250.42     10.88 o 
  -1   7  13      453.69      415.71     24.94 o 
   1   7  13       50.60       50.44     24.38 o 
   3   7  13      469.56      394.38     24.32 o 
   5   7  13      113.49      102.66      8.56 o 
   7   7  13       78.03       91.15     25.24 o 
   9   7  13      108.98      156.10     21.71 o 
 -10   8  13        7.43      -11.99     16.90 o 
  -8   8  13       83.98       71.28     19.85 o 
  -6   8  13       65.22       68.92     12.34 o 
  -4   8  13       45.04       21.25     12.87 o 
  -2   8  13        7.01       26.40     17.00 o 
   0   8  13      148.40      124.02     21.64 o 
   2   8  13      344.67      297.68     19.97 o 
   4   8  13       10.85       14.48      9.37 o 
   6   8  13       37.78       47.53     21.16 o 
  -7   9  13        0.27      -21.60     23.90 o 
  -5   9  13        1.65        9.72     20.51 o 
  -3   9  13       34.99       -4.58     21.14 o 
  -1   9  13      146.76      115.71     32.34 o 
   1   9  13        0.24        9.25     18.09 o 
   3   9  13       10.58       -5.13     13.47 o 
 -16   0  14      290.69      249.37     28.16 o 
 -14   0  14     5092.55     5346.78    137.00 o 
 -12   0  14      354.06      431.17     32.35 o 
 -10   0  14      221.11      184.45     17.83 o 
  -8   0  14       46.06       60.33     13.20 o 
  -6   0  14     2901.35     2798.78     82.18 o 
  -4   0  14     9792.56     9661.72    173.41 o 
  -2   0  14     9549.66    11415.16    286.38 o 
   0   0  14     3225.99     2984.82     66.70 o 
   2   0  14     3224.38     3390.35     47.62 o 
   4   0  14    14457.18    14759.39    221.86 o 
   6   0  14     6148.84     5991.21     91.91 o 
   8   0  14     3191.93     3049.53     67.13 o 
  10   0  14     3014.51     2937.44    117.53 o 
  12   0  14     1367.92     1442.60     69.21 o 
  14   0  14     2454.22     2666.87    118.10 o 
 -15   1  14        9.38        8.62     13.02 o 
 -13   1  14       68.10      102.83     14.74 o 
 -11   1  14       56.80       27.94     10.86 o 
  -9   1  14     1892.55     1964.34     31.96 o 
  -7   1  14      189.89      196.82     13.48 o 
  -5   1  14    12308.92    13215.07    177.89 o 
  -3   1  14      375.03      218.51     12.87 o 
  -1   1  14     2041.49     2159.58     45.45 o 
   1   1  14      112.85      160.08     51.61 o 
   3   1  14      883.17      865.64     14.28 o 
   5   1  14     3635.04     3849.76     45.38 o 
   7   1  14      293.23      315.49      9.22 o 
   9   1  14     4464.67     4650.51     77.71 o 
  11   1  14     2302.32     2201.06     97.50 o 
  13   1  14      439.97      572.90     62.35 o 
 -16   2  14      593.24      597.62     30.73 o 
 -14   2  14      187.24      185.11     19.15 o 
 -12   2  14      871.45      803.11     28.57 o 
 -10   2  14       82.22       66.38     12.73 o 
  -8   2  14      196.67      224.32     17.95 o 
  -6   2  14     4915.36     4918.43    109.46 o 
  -4   2  14     2548.17     2835.39     95.50 o 
  -2   2  14      406.63      447.24     26.59 o 
   0   2  14     1199.55     1280.11     16.18 o 
   2   2  14     4169.82     4186.66     46.12 o 
   4   2  14     2285.57     2507.79     37.44 o 
   6   2  14     1428.30     1411.89     47.10 o 
   8   2  14      190.40      256.03     14.69 o 
  10   2  14       98.72      177.31     33.21 o 
  12   2  14     1001.07     1003.60     25.80 o 
  14   2  14      234.96      180.78     50.56 o 
 -15   3  14      560.67      539.32     32.68 o 
 -13   3  14       10.77        9.32     12.06 o 
 -11   3  14     2831.40     2882.75     53.17 o 
  -9   3  14     2135.92     2312.22     71.15 o 
  -7   3  14     8604.94     8865.86    159.79 o 
  -5   3  14    13671.90    14304.07    443.41 o 
  -3   3  14     1307.70     1279.21     31.08 o 
  -1   3  14     4472.93     4314.59     66.64 o 
   1   3  14    18390.88    18217.74    219.31 o 
   3   3  14    10067.77    10181.18    108.50 o 
   5   3  14     5507.41     5182.88     80.64 o 
   7   3  14     3207.35     3502.05    113.29 o 
   9   3  14     2370.94     2329.59     65.80 o 
  11   3  14     2639.83     2867.53     61.11 o 
  13   3  14      821.94      797.70     32.99 o 
 -14   4  14      160.96      161.16     19.86 o 
 -12   4  14      256.46      159.52     33.91 o 
 -10   4  14      574.41      684.28     35.85 o 
  -8   4  14     1341.21     1304.05     48.31 o 
  -6   4  14      158.03      150.65     16.63 o 
  -4   4  14     3718.87     3830.43    137.88 o 
  -2   4  14     4333.24     4210.88     91.71 o 
   0   4  14     3159.88     3311.78     46.64 o 
   2   4  14      224.55      285.93     44.05 o 
   4   4  14      240.94      248.07      8.54 o 
   6   4  14     2028.28     2099.80     70.55 o 
   8   4  14     1218.42     1173.34     45.28 o 
  10   4  14     1206.94     1152.62     34.60 o 
  12   4  14      230.17      216.70     26.31 o 
 -13   5  14      496.71      514.53     27.62 o 
 -11   5  14      305.73      354.02     27.59 o 
  -9   5  14     1369.69     1258.46     40.47 o 
  -7   5  14     1906.26     1994.12     49.05 o 
  -5   5  14     1430.92     1246.17     57.52 o 
  -3   5  14     1530.74     1524.51     46.08 o 
  -1   5  14       89.16       70.99     14.57 o 
   1   5  14      356.29      294.66     15.85 o 
   3   5  14     3109.78     2850.74     34.75 o 
   5   5  14      237.42      328.24     10.14 o 
   7   5  14      456.52      519.97     32.22 o 
   9   5  14     1657.43     1756.10     58.43 o 
  11   5  14      367.68      306.20     30.45 o 
 -12   6  14      600.24      622.15     30.19 o 
 -10   6  14     1132.60     1122.69     32.25 o 
  -8   6  14      408.60      451.44     23.40 o 
  -6   6  14      616.43      531.86     20.46 o 
  -4   6  14       30.77       24.21      7.44 o 
  -2   6  14     4132.15     3996.11    124.08 o 
   0   6  14     9747.59     9349.40    245.35 o 
   2   6  14     1742.00     1619.06     43.14 o 
   4   6  14      560.37      521.78     13.04 o 
   6   6  14     3690.13     3654.33     86.35 o 
   8   6  14     1577.86     1641.58     49.63 o 
  10   6  14      435.91      472.24     33.46 o 
 -11   7  14      139.80      133.11     19.91 o 
  -9   7  14       75.19       51.06     11.15 o 
  -7   7  14      149.69      157.83     17.00 o 
  -5   7  14      294.00      263.09     20.77 o 
  -3   7  14      203.41      166.56      8.90 o 
  -1   7  14       44.59       13.50     13.60 o 
   1   7  14       61.38       76.37     12.53 o 
   3   7  14      664.64      573.96     16.96 o 
   5   7  14      631.68      561.83     14.39 o 
   7   7  14      335.57      376.22     27.44 o 
   9   7  14      232.14      257.75     25.16 o 
  -8   8  14        3.28      -19.75     22.02 o 
  -6   8  14       26.78       -2.55     23.78 o 
  -4   8  14      750.22      745.42     74.34 o 
  -2   8  14      775.22      803.08     43.23 o 
   0   8  14      113.12      119.94     18.01 o 
   2   8  14       25.22        6.75     10.83 o 
   4   8  14      419.21      365.41     16.00 o 
   6   8  14       53.10       12.56     14.70 o 
  -5   9  14       40.71       68.47     25.14 o 
  -3   9  14      439.31      435.39     84.90 o 
  -1   9  14      895.47     1028.15     50.06 o 
   1   9  14      373.70      410.51     30.27 o 
   3   9  14      442.74      353.56     37.07 o 
 -15   1  15     3107.79     2889.40     65.01 o 
 -13   1  15     7092.05     7334.56    198.13 o 
 -11   1  15     2131.70     2103.58     45.45 o 
  -9   1  15     3922.64     3792.76     62.05 o 
  -7   1  15    12683.60    13164.40    202.90 o 
  -5   1  15    21478.55    22011.10    328.88 o 
  -3   1  15    31579.65    31733.61    615.21 o 
  -1   1  15     5015.69     4611.63     52.74 o 
   1   1  15    24450.85    25726.88    461.66 o 
   3   1  15    34215.38    35437.40    540.43 o 
   5   1  15    23764.13    24218.63    294.79 o 
   7   1  15     9953.70     9884.05    114.03 o 
   9   1  15      803.42      870.67     34.59 o 
  11   1  15     1975.51     1957.71     77.10 o 
  13   1  15     3041.68     3289.01    141.15 o 
 -16   2  15      698.38      680.78     45.11 o 
 -14   2  15     1140.13     1144.01     34.39 o 
 -12   2  15     7199.17     7400.78    132.46 o 
 -10   2  15     8214.78     8212.69    137.39 o 
  -8   2  15     8594.11     8800.09    147.55 o 
  -6   2  15    17829.72    18872.20    372.03 o 
  -4   2  15    18216.90    18895.91    545.79 o 
  -2   2  15    17727.08    18005.26    307.72 o 
   0   2  15     3292.75     2999.77     34.50 o 
   2   2  15    12059.37    11700.43    123.13 o 
   4   2  15    12632.93    13040.50    156.40 o 
   6   2  15    10065.49    10140.53    125.02 o 
   8   2  15     4810.37     4933.00     65.46 o 
  10   2  15     4673.52     4636.24     80.19 o 
  12   2  15     2639.54     2612.82     86.97 o 
 -15   3  15      118.48      115.94     15.95 o 
 -13   3  15      126.33       95.28     19.37 o 
 -11   3  15      313.20      336.91     31.39 o 
  -9   3  15      526.98      546.22     27.34 o 
  -7   3  15      547.04      558.81     17.50 o 
  -5   3  15     1162.49     1357.44     53.59 o 
  -3   3  15      127.55      127.31     13.74 o 
  -1   3  15      660.45      782.42     24.41 o 
   1   3  15      735.72      780.77     36.06 o 
   3   3  15     1254.72     1297.59     19.70 o 
   5   3  15      448.60      407.78     18.56 o 
   7   3  15     1247.10     1122.64     40.11 o 
   9   3  15        0.41        9.91     14.64 o 
  11   3  15        1.19      -11.47     16.22 o 
  13   3  15        9.51       -7.68     16.80 o 
 -14   4  15      693.44      741.07     39.34 o 
 -12   4  15     1629.64     1764.78     75.28 o 
 -10   4  15     6660.84     6761.19    214.72 o 
  -8   4  15     6383.56     6632.64    185.88 o 
  -6   4  15     3999.57     4204.73    154.96 o 
  -4   4  15    10602.52    10623.38    317.63 o 
  -2   4  15     7400.63     7254.24    180.46 o 
   0   4  15    11057.14    11266.44    127.01 o 
   2   4  15    14903.73    14905.85    182.17 o 
   4   4  15     6510.91     6650.18     66.33 o 
   6   4  15      943.22     1153.03     32.36 o 
   8   4  15     6297.46     6301.19    130.73 o 
  10   4  15     2930.83     2964.99     62.57 o 
  12   4  15     1638.00     1654.40     59.19 o 
 -13   5  15     1106.25     1205.84     46.42 o 
 -11   5  15      504.68      580.17     33.39 o 
  -9   5  15     8347.98     8777.51    229.80 o 
  -7   5  15     5733.67     5842.85    195.88 o 
  -5   5  15     3498.65     3493.18    147.11 o 
  -3   5  15    11794.38    11748.80    481.24 o 
  -1   5  15    14829.16    14636.92    246.96 o 
   1   5  15     8967.03     8558.06    107.36 o 
   3   5  15     6692.77     7355.44     91.90 o 
   5   5  15     3445.97     3380.19     53.30 o 
   7   5  15     4432.49     4434.43     99.71 o 
   9   5  15     4378.08     4541.76    117.63 o 
  11   5  15     1170.02     1241.10     51.89 o 
 -12   6  15       21.36       15.26     15.41 o 
 -10   6  15       62.94       68.36     11.70 o 
  -8   6  15       73.16       91.57     14.34 o 
  -6   6  15       23.38       32.93      9.37 o 
  -4   6  15      136.43       89.04      7.47 o 
  -2   6  15       41.90       44.75      5.41 o 
   0   6  15     1338.11     1190.12     47.31 o 
   2   6  15     2027.17     1852.91     33.37 o 
   4   6  15     1771.44     1634.72     31.72 o 
   6   6  15       22.16       28.92      8.92 o 
   8   6  15      113.75      124.49     30.74 o 
  10   6  15       20.80       34.53     18.25 o 
 -11   7  15     1426.24     1536.47     57.25 o 
  -9   7  15      529.90      530.44     31.92 o 
  -7   7  15     1592.49     1566.87     33.68 o 
  -5   7  15     2197.51     2134.19    110.27 o 
  -3   7  15     2666.56     2384.31    163.04 o 
  -1   7  15     5024.29     4893.42    212.62 o 
   1   7  15     3490.80     3380.32    100.00 o 
   3   7  15     1041.33     1036.95     25.71 o 
   5   7  15     2558.58     2562.56     89.65 o 
   7   7  15     1388.38     1421.57     58.12 o 
   9   7  15      594.29      633.02     34.50 o 
  -8   8  15     1772.33     2003.16     81.36 o 
  -6   8  15     1668.69     1809.78     73.08 o 
  -4   8  15     1979.62     2032.29     72.90 o 
  -2   8  15     3298.04     3572.67    103.19 o 
   0   8  15     3115.46     3217.52     89.33 o 
   2   8  15     3403.78     3123.24    181.58 o 
   4   8  15      369.41      348.70     15.90 o 
   6   8  15      880.21      804.84     54.49 o 
  -5   9  15        3.85      -24.93     24.93 o 
  -3   9  15      202.01      220.15     81.37 o 
  -1   9  15       59.28       42.97     20.78 o 
   1   9  15       26.01      -11.93     19.77 o 
   3   9  15       96.66       47.21     17.37 o 
 -16   0  16     2682.96     2592.23     77.16 o 
 -14   0  16     4794.50     4724.22    220.64 o 
 -12   0  16     1879.03     1833.10     47.74 o 
 -10   0  16     1454.41     1578.95     38.42 o 
  -8   0  16     6145.15     5961.76    109.16 o 
  -6   0  16     6079.21     6052.83    204.75 o 
  -4   0  16    24696.43    25095.42    565.90 o 
  -2   0  16     6609.24     5400.46    133.40 o 
   0   0  16    16300.94    17838.82    491.54 o 
   2   0  16     2743.77     2782.58     43.13 o 
   4   0  16    24923.08    25702.76    448.97 o 
   6   0  16     9778.51    10062.08    154.44 o 
   8   0  16     1115.32     1170.37     24.06 o 
  10   0  16      854.99      774.67     36.02 o 
  12   0  16      589.65      636.50     51.76 o 
 -15   1  16      412.03      553.30     28.96 o 
 -13   1  16      206.13      199.65     20.65 o 
 -11   1  16     1746.04     1765.45     40.59 o 
  -9   1  16       17.38       21.22     11.82 o 
  -7   1  16      134.73      106.46      9.99 o 
  -5   1  16    11342.94    11571.17    188.19 o 
  -3   1  16    11785.26    11903.05    226.98 o 
  -1   1  16     4395.89     4674.32     56.00 o 
   1   1  16      156.29      337.07     46.04 o 
   3   1  16    10568.58    10610.39    127.20 o 
   5   1  16      113.25      113.44      5.46 o 
   7   1  16        6.64        1.73     10.22 o 
   9   1  16      696.23      689.82     29.93 o 
  11   1  16       51.15       55.00     13.45 o 
  13   1  16      189.98      108.97     85.27 o 
 -16   2  16      147.34      154.52     32.13 o 
 -14   2  16      211.54      160.35     25.07 o 
 -12   2  16      419.52      450.23     22.62 o 
 -10   2  16     2184.63     2281.60     49.44 o 
  -8   2  16      854.99      924.64     23.67 o 
  -6   2  16     3540.88     3726.46     55.26 o 
  -4   2  16       86.68      123.83     33.41 o 
  -2   2  16     3282.56     3252.02     62.37 o 
   0   2  16       24.01       20.27      7.87 o 
   2   2  16     2028.49     2056.49     37.92 o 
   4   2  16     1893.64     1929.19     28.49 o 
   6   2  16     1676.06     1748.26     18.61 o 
   8   2  16      127.92      144.89     12.00 o 
  10   2  16      933.41      976.39     27.22 o 
  12   2  16      382.33      405.13     42.65 o 
 -15   3  16      198.53      215.44     18.00 o 
 -13   3  16     2496.51     2324.46     63.67 o 
 -11   3  16     5839.47     6212.78    121.93 o 
  -9   3  16     1058.07     1031.42     29.39 o 
  -7   3  16     4376.92     4541.48     61.99 o 
  -5   3  16     3661.35     3698.84    111.31 o 
  -3   3  16     3914.25     4045.45     96.79 o 
  -1   3  16     8700.44     8604.62    128.79 o 
   1   3  16     2562.12     2657.52     48.52 o 
   3   3  16     1006.93     1001.53     16.49 o 
   5   3  16     4001.88     4233.50     55.72 o 
   7   3  16     1552.01     1434.34     31.25 o 
   9   3  16     2253.67     2197.64     42.15 o 
  11   3  16     1312.51     1431.84     43.02 o 
 -14   4  16      727.52      790.83     38.12 o 
 -12   4  16        5.64        5.03     14.47 o 
 -10   4  16     1199.41     1263.23     49.72 o 
  -8   4  16      489.46      481.93     38.98 o 
  -6   4  16     2378.96     2614.95    129.82 o 
  -4   4  16      298.46      212.53     22.66 o 
  -2   4  16     1279.38     1187.38     32.01 o 
   0   4  16     1704.52     1804.19     42.85 o 
   2   4  16      871.93      897.64     65.55 o 
   4   4  16        8.70        7.70      5.36 o 
   6   4  16      295.64      291.05     23.01 o 
   8   4  16        6.20       -7.15     13.94 o 
  10   4  16      829.22      916.11     34.39 o 
  12   4  16      188.63      182.26     24.66 o 
 -13   5  16      129.07      104.07     23.29 o 
 -11   5  16      334.57      288.66     26.41 o 
  -9   5  16      508.75      541.16     29.06 o 
  -7   5  16        4.95       15.52     16.82 o 
  -5   5  16     1100.00     1136.59     65.08 o 
  -3   5  16     3934.23     4155.85    124.14 o 
  -1   5  16      530.15      553.16     54.68 o 
   1   5  16        5.44        3.68     17.02 o 
   3   5  16       11.11       -5.76      8.44 o 
   5   5  16      356.77      322.60     12.50 o 
   7   5  16     1766.34     1639.90     39.93 o 
   9   5  16      355.42      386.13     24.29 o 
  11   5  16      500.17      441.70     27.42 o 
 -12   6  16      850.49      912.46     45.38 o 
 -10   6  16     1043.08     1153.74     41.19 o 
  -8   6  16     5384.93     5879.80    195.11 o 
  -6   6  16     1490.04     1482.63     82.91 o 
  -4   6  16       73.42       94.10     22.44 o 
  -2   6  16      633.89      642.26     38.97 o 
   0   6  16     6743.14     6551.77    196.40 o 
   2   6  16     1967.81     1798.85     53.39 o 
   4   6  16     1811.15     1585.84     33.07 o 
   6   6  16      618.98      547.76     24.44 o 
   8   6  16     1312.01     1224.68     45.66 o 
  10   6  16      866.97      882.22     42.62 o 
 -11   7  16      685.51      752.70     39.89 o 
  -9   7  16      413.73      535.90     36.27 o 
  -7   7  16      842.93      984.26     65.18 o 
  -5   7  16      339.98      307.35     22.74 o 
  -3   7  16       88.62       62.87      5.79 o 
  -1   7  16     1156.75     1015.33     46.53 o 
   1   7  16      745.07      674.77     29.86 o 
   3   7  16      163.72      122.92     12.24 o 
   5   7  16       10.79       20.28      9.94 o 
   7   7  16       84.88       56.13     16.03 o 
  -8   8  16        9.05      -23.28     23.28 o 
  -6   8  16      367.66      368.61     40.24 o 
  -4   8  16       40.65        9.96     20.55 o 
  -2   8  16      464.59      457.73     94.04 o 
   0   8  16       26.03       13.07     13.13 o 
   2   8  16      753.44      741.80     31.67 o 
   4   8  16      472.91      463.35     27.18 o 
   6   8  16      137.42      107.65     23.27 o 
  -5   9  16      742.86      634.92    148.43 o 
  -3   9  16      999.00     1030.10     51.29 o 
  -1   9  16      439.77      493.64     32.91 o 
   1   9  16      891.65      866.92     85.30 o 
 -15   1  17       23.66        4.84     14.24 o 
 -13   1  17      289.82      252.73     24.06 o 
 -11   1  17      195.82      223.86     18.50 o 
  -9   1  17     1036.43     1033.34     26.16 o 
  -7   1  17      738.14      728.26     21.84 o 
  -5   1  17     2747.45     2707.79     50.66 o 
  -3   1  17     4490.06     4872.49     80.81 o 
  -1   1  17     1976.17     2127.84     64.40 o 
   1   1  17      477.89      452.25     18.70 o 
   3   1  17     1156.32     1135.45     16.07 o 
   5   1  17     1113.80     1168.11     19.78 o 
   7   1  17       10.73       24.12      4.97 o 
   9   1  17      855.84      859.80     44.52 o 
  11   1  17      149.04      190.05     25.99 o 
  13   1  17       26.67       18.03     25.58 o 
 -16   2  17       64.56       68.13     25.26 o 
 -14   2  17        3.07       -1.66     12.92 o 
 -12   2  17      102.75       99.71     16.07 o 
 -10   2  17     2273.12     2408.07     45.11 o 
  -8   2  17      208.79      171.06     12.02 o 
  -6   2  17      727.48      664.81     36.12 o 
  -4   2  17     5199.28     6288.39    163.52 o 
  -2   2  17       63.34       55.88     10.28 o 
   0   2  17     5846.80     6541.04     76.68 o 
   2   2  17      854.94      886.71     31.68 o 
   4   2  17       60.16       67.47      5.43 o 
   6   2  17       18.97       33.79      4.23 o 
   8   2  17       13.68       28.02     10.26 o 
  10   2  17      126.09      147.41     16.52 o 
  12   2  17       35.06       12.18     58.62 o 
 -15   3  17       77.17       84.21     14.55 o 
 -13   3  17        5.06       -6.04     13.26 o 
 -11   3  17      538.94      615.34     27.86 o 
  -9   3  17       72.18       79.73     14.50 o 
  -7   3  17      608.83      645.51     18.29 o 
  -5   3  17     2672.40     2857.65     55.05 o 
  -3   3  17       54.40       49.22     15.56 o 
  -1   3  17     1088.81     1071.33     29.64 o 
   1   3  17       40.60       17.10     11.94 o 
   3   3  17       31.06       27.35      6.82 o 
   5   3  17     1526.62     1428.10     16.25 o 
   7   3  17      421.63      374.43     38.61 o 
   9   3  17       82.56       68.20     16.90 o 
  11   3  17      511.73      465.52     29.30 o 
 -14   4  17       53.28       40.45     16.35 o 
 -12   4  17       25.36       29.38     21.84 o 
 -10   4  17      336.91      315.17     24.74 o 
  -8   4  17      181.86      207.26     23.74 o 
  -6   4  17      265.45      243.67     21.11 o 
  -4   4  17      466.56      453.11     32.50 o 
  -2   4  17      367.15      350.64     19.97 o 
   0   4  17        0.55        8.05      9.91 o 
   2   4  17       31.70       24.00      8.19 o 
   4   4  17     1053.06      961.74     21.73 o 
   6   4  17      106.80       96.18     16.81 o 
   8   4  17       15.26       -3.97     12.00 o 
  10   4  17       52.22       10.19     13.29 o 
 -13   5  17      206.83       99.98     40.60 o 
 -11   5  17       54.89       56.32     21.39 o 
  -9   5  17      365.91      367.11     27.05 o 
  -7   5  17      216.88      207.52     23.33 o 
  -5   5  17      482.19      480.48     32.48 o 
  -3   5  17      194.49      174.71     21.64 o 
  -1   5  17       20.12       13.21     11.81 o 
   1   5  17     1514.14     1511.34     21.72 o 
   3   5  17      334.11      280.61     14.39 o 
   5   5  17     2411.27     2371.14     50.08 o 
   7   5  17       63.92       35.99     14.25 o 
   9   5  17        9.28       12.56     14.56 o 
  11   5  17       45.32       24.63     19.39 o 
 -12   6  17      105.42       33.31     21.98 o 
 -10   6  17       31.29       47.07     20.57 o 
  -8   6  17      127.88      103.32     21.11 o 
  -6   6  17      204.78      214.76     26.38 o 
  -4   6  17      949.38      826.69     41.00 o 
  -2   6  17      303.17      249.80     21.98 o 
   0   6  17      464.86      380.55     18.80 o 
   2   6  17      558.45      592.56     19.46 o 
   4   6  17      137.93      152.35     15.12 o 
   6   6  17      154.51      144.40     16.99 o 
   8   6  17        0.15      -17.46     17.46 o 
 -11   7  17        0.42        6.85     19.60 o 
  -9   7  17        2.34       11.67     18.68 o 
  -7   7  17       11.12       19.71     24.18 o 
  -5   7  17     1101.78     1101.00     65.95 o 
  -3   7  17      768.84      791.26     78.10 o 
  -1   7  17       42.01       21.90      6.84 o 
   1   7  17       14.37       16.95      9.49 o 
   3   7  17       36.03       24.59      9.83 o 
   5   7  17        9.08        4.55      8.90 o 
   7   7  17        6.83       33.35     18.82 o 
  -8   8  17      146.05      131.44     37.47 o 
  -6   8  17       83.17       86.94     41.55 o 
  -4   8  17        0.21       14.63     23.48 o 
  -2   8  17      247.09      196.21     67.12 o 
   0   8  17        2.52       -7.31     13.26 o 
   2   8  17        6.87      -14.11     17.69 o 
   4   8  17       39.65       38.11     13.62 o 
  -3   9  17       27.62       18.61     22.43 o 
  -1   9  17       20.36        3.70     19.38 o 
   1   9  17       60.49       77.21     18.27 o 
 -16   0  18      116.52      114.04     32.23 o 
 -14   0  18      604.11      718.92     35.05 o 
 -12   0  18     1976.11     2014.48     53.27 o 
 -10   0  18       31.36       21.41     15.39 o 
  -8   0  18     9716.31     9727.64    168.49 o 
  -6   0  18     2180.18     2081.62     94.16 o 
  -4   0  18    30795.43    31619.52    780.92 o 
  -2   0  18     6117.83     5746.82    147.91 o 
   0   0  18    13076.07    13721.03    249.30 o 
   2   0  18     7354.30     6978.02     93.94 o 
   4   0  18     8251.69     8405.86    153.04 o 
   6   0  18      160.56      171.92     12.81 o 
   8   0  18     2758.77     2717.99     42.44 o 
  10   0  18     4567.48     4814.29    180.51 o 
  12   0  18     3310.44     3610.17    171.33 o 
 -15   1  18       38.12       24.02     15.96 o 
 -13   1  18      174.04      194.80     18.39 o 
 -11   1  18     1222.85     1135.42     27.98 o 
  -9   1  18     4085.14     4145.90     73.10 o 
  -7   1  18        9.31        6.71      9.65 o 
  -5   1  18      812.91      725.94     27.19 o 
  -3   1  18      756.15      547.09     27.55 o 
  -1   1  18    19389.40    21113.79    468.44 o 
   1   1  18     1788.37     1963.07     34.14 o 
   3   1  18       21.16       10.31      5.69 o 
   5   1  18     1582.14     1652.35     24.39 o 
   7   1  18     2397.59     2453.37     32.52 o 
   9   1  18     4009.72     4013.97     69.52 o 
  11   1  18      635.69      599.84     37.39 o 
  13   1  18        5.04        1.98     26.49 o 
 -16   2  18      258.64      202.18     36.93 o 
 -14   2  18      458.01      431.31     31.53 o 
 -12   2  18       97.81      117.12     18.14 o 
 -10   2  18     1493.62     1558.39     36.84 o 
  -8   2  18        8.40        3.78     17.02 o 
  -6   2  18     8803.55     9099.31    149.80 o 
  -4   2  18     1954.21     1779.80     49.44 o 
  -2   2  18      126.13      129.82     16.40 o 
   0   2  18     1339.54     1396.33     41.67 o 
   2   2  18     6022.12     5913.02     80.69 o 
   4   2  18      256.33      219.30      8.70 o 
   6   2  18     2106.10     2122.06     40.39 o 
   8   2  18       12.46       12.87     10.91 o 
  10   2  18      474.78      447.53     31.32 o 
  12   2  18      759.02      811.77     56.60 o 
 -15   3  18      823.32      875.58     30.04 o 
 -13   3  18      676.88      699.72     26.03 o 
 -11   3  18     4525.58     4483.26     91.07 o 
  -9   3  18     2685.37     2801.93     52.30 o 
  -7   3  18     1358.32     1442.00     33.83 o 
  -5   3  18     3765.34     3859.23     82.07 o 
  -3   3  18     7488.27     7524.61    142.79 o 
  -1   3  18     5867.02     6281.36     97.14 o 
   1   3  18     9628.64     9535.47    147.62 o 
   3   3  18     2671.64     2513.72     41.63 o 
   5   3  18     6196.93     6218.33     69.08 o 
   7   3  18     4096.21     4289.62     73.69 o 
   9   3  18     1935.74     1902.85     39.28 o 
  11   3  18     1828.50     1919.77     54.03 o 
 -14   4  18      504.50      543.26     30.02 o 
 -12   4  18        8.49       20.58     17.27 o 
 -10   4  18      247.04      296.66     23.74 o 
  -8   4  18     1218.20     1179.84     41.28 o 
  -6   4  18     2033.84     2077.68     74.62 o 
  -4   4  18      465.25      495.56     32.75 o 
  -2   4  18     1648.88     1699.13     55.19 o 
   0   4  18       30.46       21.13     10.60 o 
   2   4  18     3002.45     2940.22     63.36 o 
   4   4  18       11.14       -1.37      5.22 o 
   6   4  18     3543.26     3373.75     78.94 o 
   8   4  18     1016.13     1051.48     36.92 o 
  10   4  18      295.98      296.13     31.36 o 
 -13   5  18     1350.83     1357.59     55.04 o 
 -11   5  18      314.31      306.29     25.78 o 
  -9   5  18      814.49      705.06     35.99 o 
  -7   5  18      783.28      817.63     72.43 o 
  -5   5  18      114.83       53.48     18.66 o 
  -3   5  18      116.11      129.21     18.92 o 
  -1   5  18      820.48      873.92     33.01 o 
   1   5  18      947.71      984.17    136.81 o 
   3   5  18     3690.54     3562.69     52.68 o 
   5   5  18     1587.46     1584.42     37.36 o 
   7   5  18     1817.75     1737.37     47.23 o 
   9   5  18       94.68      127.43     19.62 o 
 -12   6  18      502.96      470.14     91.57 o 
 -10   6  18      147.03      130.48     30.15 o 
  -8   6  18      557.59      562.76     37.89 o 
  -6   6  18     2239.76     2313.37    153.60 o 
  -4   6  18     7939.63     7889.06    377.53 o 
  -2   6  18      201.87      210.21     24.64 o 
   0   6  18     1242.86     1074.33    169.40 o 
   2   6  18     2838.57     2763.62     37.59 o 
   4   6  18     5235.36     4864.16    126.26 o 
   6   6  18     1465.64     1448.16     68.16 o 
   8   6  18      883.86     1040.25     70.51 o 
 -11   7  18        7.81       -9.19     19.87 o 
  -9   7  18      262.89      271.18     30.60 o 
  -7   7  18      467.30      467.52     37.69 o 
  -5   7  18      325.60      321.37     37.98 o 
  -3   7  18       24.40       17.92     18.02 o 
  -1   7  18      253.38      196.92     21.60 o 
   1   7  18      437.17      413.23     33.20 o 
   3   7  18      353.35      325.41     14.05 o 
   5   7  18      257.91      260.14     27.30 o 
   7   7  18      642.46      584.92     31.69 o 
  -8   8  18       86.26      100.75     28.16 o 
  -6   8  18     1247.29     1272.83     59.41 o 
  -4   8  18       31.14       48.57     26.07 o 
  -2   8  18      514.20      475.90    166.28 o 
   0   8  18      629.62      618.31     48.49 o 
   2   8  18      161.92       80.66     17.61 o 
   4   8  18       79.97       63.76     34.91 o 
  -3   9  18     1091.08     1133.18     66.18 o 
  -1   9  18     1282.02     1216.97     49.83 o 
 -15   1  19      260.18      259.51     52.58 o 
 -13   1  19     1150.82     1160.08     32.15 o 
 -11   1  19     3120.84     3273.91     59.37 o 
  -9   1  19     7618.24     7423.11    123.42 o 
  -7   1  19     3624.98     3579.36     64.58 o 
  -5   1  19     2752.61     2720.79     59.77 o 
  -3   1  19    13695.20    13692.87    305.28 o 
  -1   1  19    10835.78    11038.30    260.08 o 
   1   1  19    19816.72    21341.12    342.71 o 
   3   1  19    13442.01    13922.45    158.94 o 
   5   1  19     3736.54     3804.71     43.70 o 
   7   1  19     3582.33     3586.58     42.26 o 
   9   1  19     3262.83     3331.61    137.19 o 
  11   1  19     3513.42     3499.22    110.68 o 
 -14   2  19      791.81      807.37     32.74 o 
 -12   2  19     7497.80     7623.64    142.55 o 
 -10   2  19     6525.85     6679.70    142.82 o 
  -8   2  19     3568.35     3729.22     91.90 o 
  -6   2  19    10065.59    10567.04    143.17 o 
  -4   2  19     3309.81     3402.03     74.90 o 
  -2   2  19    16995.85    17338.57    461.19 o 
   0   2  19    12672.53    12642.58    172.63 o 
   2   2  19     3142.52     3301.62     42.89 o 
   4   2  19     7516.71     7628.87    113.76 o 
   6   2  19    11977.62    12283.48    134.44 o 
   8   2  19     8274.61     8401.54    132.35 o 
  10   2  19     2362.28     2274.51    113.32 o 
  12   2  19      902.06      969.24     61.43 o 
 -15   3  19       38.88       19.64     12.87 o 
 -13   3  19      281.77      214.68     48.99 o 
 -11   3  19       39.35       40.92     14.90 o 
  -9   3  19      334.50      348.32     18.90 o 
  -7   3  19       87.81       75.85     16.73 o 
  -5   3  19      346.32      369.74     25.69 o 
  -3   3  19      327.33      431.22     19.46 o 
  -1   3  19        4.19       18.51     10.38 o 
   1   3  19      366.41      371.40     21.28 o 
   3   3  19      275.98      316.69     21.63 o 
   5   3  19        9.02       16.25      9.06 o 
   7   3  19     1589.80     1360.91     37.18 o 
   9   3  19       46.48       74.44     16.14 o 
  11   3  19       20.76       33.54     21.42 o 
 -14   4  19     2430.74     2314.17     62.91 o 
 -12   4  19     1573.68     1543.48     52.98 o 
 -10   4  19     2054.06     2214.62     70.18 o 
  -8   4  19     4894.58     4759.04    211.68 o 
  -6   4  19     3732.16     3781.76    116.37 o 
  -4   4  19    10946.30    11343.63    384.48 o 
  -2   4  19    16379.08    16039.11    466.40 o 
   0   4  19     2879.54     3085.92     60.32 o 
   2   4  19     2959.55     3089.25     71.36 o 
   4   4  19     9662.51     9866.52    128.52 o 
   6   4  19     4228.56     4267.17    100.54 o 
   8   4  19     2097.35     2253.08     46.71 o 
  10   4  19      654.44      734.34     28.96 o 
 -13   5  19     1047.92     1120.13     53.65 o 
 -11   5  19      429.82      448.66     41.04 o 
  -9   5  19     2426.49     2384.95    130.86 o 
  -7   5  19     8569.38     8989.44    371.56 o 
  -5   5  19     8516.05     8650.29    410.19 o 
  -3   5  19     4614.23     4747.01    192.47 o 
  -1   5  19     2009.07     2124.08    102.78 o 
   1   5  19     5055.50     5107.14     84.71 o 
   3   5  19    10859.02    10265.45    236.56 o 
   5   5  19     4230.84     4106.22    109.24 o 
   7   5  19      717.30      802.19     31.51 o 
   9   5  19     1565.12     1628.17     63.86 o 
 -12   6  19      104.00       82.48     27.07 o 
 -10   6  19      182.06      156.90     38.68 o 
  -8   6  19        9.50       11.62     21.51 o 
  -6   6  19      139.12      100.79     27.09 o 
  -4   6  19      291.62      214.28     29.17 o 
  -2   6  19      297.97      321.11     25.06 o 
   0   6  19      448.58      407.87     22.79 o 
   2   6  19      144.86      127.77     10.60 o 
   4   6  19      384.99      383.38     17.89 o 
   6   6  19      401.59      379.16     21.43 o 
   8   6  19        6.22       15.56     16.49 o 
  -9   7  19      225.92      244.04     28.47 o 
  -7   7  19     1752.53     1728.76     75.24 o 
  -5   7  19     2603.73     2634.21     85.92 o 
  -3   7  19     1079.76      959.92     51.36 o 
  -1   7  19     2440.04     2346.86    103.56 o 
   1   7  19     2894.51     2917.13     84.49 o 
   3   7  19     2269.95     2109.89     85.18 o 
   5   7  19      813.81      821.07     57.48 o 
   7   7  19      433.32      416.14     24.95 o 
  -8   8  19      779.05      878.15     46.73 o 
  -6   8  19      914.34     1038.48     55.31 o 
  -4   8  19     1391.45     1506.03     76.20 o 
  -2   8  19     1919.60     1934.54    114.36 o 
   0   8  19     1150.68     1045.58    218.04 o 
   2   8  19     1023.15      973.92     39.06 o 
   4   8  19      641.17      652.31    101.19 o 
 -16   0  20      351.02      279.80     36.15 o 
 -14   0  20      842.41      915.44     39.95 o 
 -12   0  20      354.90      284.99     23.38 o 
 -10   0  20    14614.36    14379.33    298.92 o 
  -8   0  20      212.41      210.27     26.49 o 
  -6   0  20       51.92       29.89     16.89 o 
  -4   0  20     8784.54     9189.35    264.60 o 
  -2   0  20    19071.81    20593.15    642.74 o 
   0   0  20    16695.50    17596.56    369.34 o 
   2   0  20    16019.57    16161.41    276.17 o 
   4   0  20       15.51        6.31      6.94 o 
   6   0  20       39.37       32.25      9.16 o 
   8   0  20      567.42      593.98     18.08 o 
  10   0  20     1258.45     1379.97     84.50 o 
  12   0  20       39.94      120.25     47.11 o 
 -15   1  20      488.15      470.45     68.38 o 
 -13   1  20      496.23      509.77     33.94 o 
 -11   1  20      786.04      771.48     29.30 o 
  -9   1  20      100.65      109.19     14.52 o 
  -7   1  20     3469.98     3414.13     60.34 o 
  -5   1  20       69.08       58.44     15.98 o 
  -3   1  20     4473.34     4496.53    109.65 o 
  -1   1  20     5862.23     5801.02     71.18 o 
   1   1  20       67.82       59.88     13.93 o 
   3   1  20      425.49      387.47     23.04 o 
   5   1  20       92.96       85.45      7.35 o 
   7   1  20      925.14      884.59     15.69 o 
   9   1  20      904.72      892.21     25.22 o 
  11   1  20      131.96      112.72     51.08 o 
 -14   2  20      240.22      163.58     29.31 o 
 -12   2  20      527.48      542.88     24.30 o 
 -10   2  20      398.39      403.24     24.73 o 
  -8   2  20     3759.07     3886.92     71.74 o 
  -6   2  20      306.81      276.37      9.49 o 
  -4   2  20      384.03      281.43     52.75 o 
  -2   2  20      358.12      365.03     12.70 o 
   0   2  20    12006.67    12080.24    162.10 o 
   2   2  20      248.83      293.59     15.60 o 
   4   2  20      298.67      298.81     14.52 o 
   6   2  20      409.49      435.12      9.41 o 
   8   2  20      254.10      289.80     34.65 o 
  10   2  20      341.66      330.42     27.47 o 
  12   2  20      299.72      328.12     42.50 o 
 -15   3  20      590.85      600.32     60.40 o 
 -13   3  20     1092.41     1107.84     37.09 o 
 -11   3  20     1095.53     1097.72     31.35 o 
  -9   3  20     1612.41     1655.56     43.63 o 
  -7   3  20     1938.32     1965.86     63.50 o 
  -5   3  20     5130.87     5289.41    145.06 o 
  -3   3  20     1066.49      970.40     41.16 o 
  -1   3  20     2556.53     2714.60     49.65 o 
   1   3  20      126.38      142.34     12.40 o 
   3   3  20     2426.99     2462.03     46.66 o 
   5   3  20     4120.15     4012.54     50.04 o 
   7   3  20     1835.70     1830.92     77.43 o 
   9   3  20       26.08       34.85     23.52 o 
  11   3  20      378.30      362.23     36.00 o 
 -14   4  20      486.38      592.27     31.72 o 
 -12   4  20      418.92      450.69     32.06 o 
 -10   4  20      292.91      308.30     26.11 o 
  -8   4  20      622.05      607.67     36.41 o 
  -6   4  20      437.89      432.86     34.06 o 
  -4   4  20     4417.71     4221.68    165.83 o 
  -2   4  20      640.10      680.62     32.98 o 
   0   4  20     2138.22     2336.55     58.85 o 
   2   4  20      192.54      218.04     15.92 o 
   4   4  20      130.05      108.58     11.08 o 
   6   4  20      382.54      354.06     46.13 o 
   8   4  20       79.48       72.83     16.24 o 
  10   4  20      140.52      101.16     18.32 o 
 -13   5  20        4.85       20.92     23.87 o 
 -11   5  20      100.04       91.50     28.27 o 
  -9   5  20      411.16      435.35     30.21 o 
  -7   5  20      683.26      737.23     35.91 o 
  -5   5  20      624.43      550.71     41.32 o 
  -3   5  20       28.07       29.46     15.86 o 
  -1   5  20     1595.64     1539.27     58.49 o 
   1   5  20       11.75       27.75     19.09 o 
   3   5  20       54.44       35.91     14.49 o 
   5   5  20     1712.11     1465.93     37.18 o 
   7   5  20      541.75      488.95     32.89 o 
   9   5  20       12.47       -3.12     13.47 o 
 -12   6  20      869.20      949.47     49.21 o 
 -10   6  20      775.56      842.55     43.92 o 
  -8   6  20      290.39      366.50     33.06 o 
  -6   6  20     2472.95     2522.35    149.16 o 
  -4   6  20      823.36      839.38     45.70 o 
  -2   6  20     1429.41     1346.82     53.01 o 
   0   6  20      891.88      812.35     37.20 o 
   2   6  20     1684.95     1514.66    113.82 o 
   4   6  20      958.99      840.49     28.04 o 
   6   6  20      224.50      221.29     17.63 o 
   8   6  20       26.15       24.25     14.82 o 
  -9   7  20      148.34      201.97     29.91 o 
  -7   7  20     1265.98     1330.28    110.37 o 
  -5   7  20     1155.92     1178.17     64.93 o 
  -3   7  20      433.60      433.02     30.71 o 
  -1   7  20       21.59       12.68     18.71 o 
   1   7  20     1047.65      900.19    147.26 o 
   3   7  20      164.48      127.36     19.36 o 
   5   7  20      397.55      347.36     42.28 o 
  -6   8  20        2.73        7.10     29.82 o 
  -4   8  20       56.08       36.80     26.02 o 
  -2   8  20      414.71      502.85     42.75 o 
   0   8  20      214.81      203.76     70.01 o 
   2   8  20       84.40       97.65     15.66 o 
 -15   1  21      107.38       95.63     24.57 o 
 -13   1  21      135.74      104.15     16.16 o 
 -11   1  21       15.71       21.48     12.45 o 
  -9   1  21      147.81      137.72     20.00 o 
  -7   1  21     2965.59     2823.97     56.37 o 
  -5   1  21     1863.68     1785.81     49.27 o 
  -3   1  21     1896.35     1982.88     55.27 o 
  -1   1  21       13.00        5.18      6.01 o 
   1   1  21        9.42       17.42      6.52 o 
   3   1  21     5142.23     5282.17     61.29 o 
   5   1  21     2915.30     2931.25     41.74 o 
   7   1  21      637.58      643.35     12.83 o 
   9   1  21        4.92        2.54     10.12 o 
  11   1  21      413.33      509.29     52.24 o 
 -14   2  21      184.27      172.62     24.39 o 
 -12   2  21      444.53      383.58     21.11 o 
 -10   2  21     1403.70     1448.76     33.37 o 
  -8   2  21     1603.92     1511.97     53.18 o 
  -6   2  21      157.37      170.07     10.49 o 
  -4   2  21     2082.93     2191.60     62.34 o 
  -2   2  21      174.53      218.15      3.72 o 
   0   2  21     5075.93     5126.50     65.66 o 
   2   2  21     2521.98     2591.90     36.80 o 
   4   2  21      443.43      456.70     11.02 o 
   6   2  21      432.11      453.71     13.78 o 
   8   2  21      246.83      198.47     28.43 o 
  10   2  21      447.86      447.28     34.12 o 
 -13   3  21       92.85       46.64     15.00 o 
 -11   3  21      219.32      153.62     35.35 o 
  -9   3  21      460.87      492.68     21.30 o 
  -7   3  21      188.65      224.76     22.54 o 
  -5   3  21     2132.36     1970.63     80.24 o 
  -3   3  21       75.21       59.19     13.43 o 
  -1   3  21        0.67        7.53     15.56 o 
   1   3  21       15.15        8.63     11.25 o 
   3   3  21     1642.90     1530.25     32.72 o 
   5   3  21      612.45      604.29     18.10 o 
   7   3  21        1.18       -4.67     19.53 o 
   9   3  21       20.50       41.49     17.35 o 
  11   3  21        4.09       -4.41     27.09 o 
 -14   4  21      195.34      122.62     45.79 o 
 -12   4  21      929.27      963.26     47.53 o 
 -10   4  21       15.51       38.52     17.99 o 
  -8   4  21        2.34       17.22     17.17 o 
  -6   4  21      166.18      125.80     18.68 o 
  -4   4  21     2126.71     2075.98     72.25 o 
  -2   4  21     2721.78     2757.77     69.53 o 
   0   4  21     1015.94     1012.02     28.20 o 
   2   4  21      121.39      118.87     12.41 o 
   4   4  21      508.94      490.97     25.52 o 
   6   4  21      196.33      204.06     17.53 o 
   8   4  21      263.35      231.71     21.28 o 
  10   4  21      348.43      339.54     29.42 o 
 -13   5  21        2.75       -4.71     22.13 o 
 -11   5  21       56.09       38.64     21.60 o 
  -9   5  21      438.93      473.69     34.43 o 
  -7   5  21     1094.71     1198.26     53.41 o 
  -5   5  21      247.23      224.19     27.92 o 
  -3   5  21        2.89        2.20     20.74 o 
  -1   5  21     1789.55     1716.20     43.87 o 
   1   5  21     2177.62     2066.81     51.39 o 
   3   5  21       26.27       28.10      7.24 o 
   5   5  21      891.57      901.85     28.59 o 
   7   5  21      291.79      293.22     21.86 o 
   9   5  21      257.69      242.96     21.38 o 
 -10   6  21        0.63        7.85     20.05 o 
  -8   6  21       10.28        9.04     19.28 o 
  -6   6  21      226.62      171.12     28.57 o 
  -4   6  21      210.57      163.61     25.97 o 
  -2   6  21       52.06       55.20     19.97 o 
   0   6  21      627.56      633.58     27.86 o 
   2   6  21      282.81      299.30     29.94 o 
   4   6  21       98.50       80.28     12.48 o 
   6   6  21      140.16      100.65     23.21 o 
   8   6  21        3.89        1.45     12.83 o 
  -9   7  21      633.82      735.59     46.82 o 
  -7   7  21      845.93      877.84     91.41 o 
  -5   7  21      386.94      372.25     43.90 o 
  -3   7  21       72.13       32.06     25.05 o 
  -1   7  21       39.24       17.78     17.57 o 
   1   7  21      129.56      147.59     20.59 o 
   3   7  21       68.98       67.99     13.66 o 
   5   7  21       35.68       30.30     27.55 o 
  -6   8  21       25.73       51.33     32.54 o 
  -4   8  21        9.90        7.87     19.57 o 
  -2   8  21      262.49      117.94     88.09 o 
   0   8  21      102.94       96.89     23.93 o 
   2   8  21      424.52      413.76     97.10 o 
 -14   0  22      758.60      648.72     35.85 o 
 -12   0  22     1074.06     1082.01     52.83 o 
 -10   0  22     5666.05     5024.97    103.34 o 
  -8   0  22    16246.09    15873.82    411.28 o 
  -6   0  22     6178.09     6330.94    201.74 o 
  -4   0  22    12062.15    11985.17    366.36 o 
  -2   0  22    22328.86    22541.63    832.83 o 
   0   0  22     6954.50     7289.73    129.98 o 
   2   0  22     4544.19     4587.18     68.06 o 
   4   0  22     1952.55     1970.96     33.38 o 
   6   0  22     2460.69     2535.76     45.77 o 
   8   0  22     3518.55     3474.28     73.59 o 
  10   0  22     1838.56     1930.12    102.31 o 
 -15   1  22      275.29      243.90     38.46 o 
 -13   1  22      473.69      472.07     22.84 o 
 -11   1  22     1696.07     1569.56     34.33 o 
  -9   1  22       23.15       39.17     15.15 o 
  -7   1  22     3527.96     3512.12     58.83 o 
  -5   1  22     2226.63     2060.05     55.42 o 
  -3   1  22     2152.94     2123.94     61.20 o 
  -1   1  22     2199.10     2347.05     37.70 o 
   1   1  22      928.56     1029.69     22.80 o 
   3   1  22      979.95      968.57     18.59 o 
   5   1  22     6882.53     7057.04     83.68 o 
   7   1  22      106.67       84.29      8.60 o 
   9   1  22     1034.86      992.19     59.05 o 
  11   1  22      101.82      100.70     35.85 o 
 -14   2  22      129.63       95.57     20.73 o 
 -12   2  22     1223.66     1252.16     32.61 o 
 -10   2  22     1429.56     1417.88     34.69 o 
  -8   2  22     1180.88     1075.07     31.90 o 
  -6   2  22      713.99      795.84     36.57 o 
  -4   2  22     4039.11     4114.24    171.61 o 
  -2   2  22     1903.35     1786.00     36.74 o 
   0   2  22      511.05      489.89     16.25 o 
   2   2  22     1370.37     1335.45     29.10 o 
   4   2  22     1639.04     1691.64     23.10 o 
   6   2  22     3183.67     3198.74     38.96 o 
   8   2  22      632.84      666.60     35.82 o 
  10   2  22      430.65      449.12     25.04 o 
 -13   3  22     2431.95     2352.65     58.02 o 
 -11   3  22     1471.57     1454.08     48.59 o 
  -9   3  22     1145.57     1098.63     22.29 o 
  -7   3  22      696.94      735.80     35.99 o 
  -5   3  22    10760.36    11222.69    334.33 o 
  -3   3  22     6703.83     6562.64    173.59 o 
  -1   3  22     5490.92     5513.53    143.98 o 
   1   3  22     1425.65     1313.90     31.43 o 
   3   3  22     6724.91     6929.94    112.14 o 
   5   3  22     3003.96     3021.89     56.87 o 
   7   3  22     6700.31     7035.18    202.70 o 
   9   3  22     1355.54     1313.60     43.15 o 
 -12   4  22      141.10      134.84     36.02 o 
 -10   4  22      350.05      402.15     31.91 o 
  -8   4  22     2939.80     2960.16    124.97 o 
  -6   4  22       27.35       24.90     16.92 o 
  -4   4  22      711.48      718.52     37.59 o 
  -2   4  22      403.38      369.25     26.82 o 
   0   4  22      369.35      357.24     26.04 o 
   2   4  22     4633.30     4549.34     76.76 o 
   4   4  22      364.24      360.03     27.51 o 
   6   4  22      479.26      492.27     24.97 o 
   8   4  22      519.51      593.74     35.11 o 
 -11   5  22      794.26      743.17    153.98 o 
  -9   5  22       71.42       60.35     28.62 o 
  -7   5  22      172.21      140.74     24.93 o 
  -5   5  22        7.67        6.98     15.78 o 
  -3   5  22     3706.25     3863.43    150.07 o 
  -1   5  22       16.50       28.32     26.70 o 
   1   5  22     2217.07     2143.43     82.53 o 
   3   5  22     1194.33     1023.90     35.44 o 
   5   5  22     1173.68     1103.31     56.14 o 
   7   5  22      532.73      534.75     61.54 o 
 -10   6  22     1369.30     1383.54     79.07 o 
  -8   6  22     3569.02     3897.79    160.93 o 
  -6   6  22     2748.26     2932.02    127.96 o 
  -4   6  22      271.98      238.59     28.71 o 
  -2   6  22     1584.92     1610.69     66.71 o 
   0   6  22     4702.87     4677.00    174.79 o 
   2   6  22     2741.71     2629.55     60.41 o 
   4   6  22     1385.16     1361.19    119.93 o 
   6   6  22     1237.67     1106.45     73.58 o 
  -9   7  22      291.97      316.15     37.90 o 
  -7   7  22      528.18      545.78     42.93 o 
  -5   7  22      398.67      387.89     47.20 o 
  -3   7  22     1262.05     1121.64     88.64 o 
  -1   7  22       19.07       -9.55     23.19 o 
   1   7  22     1225.71     1154.08     41.22 o 
   3   7  22      471.09      412.50     19.46 o 
   5   7  22       97.29       61.78     27.23 o 
  -6   8  22      352.46      416.76    128.60 o 
  -4   8  22       81.00       68.03     41.36 o 
  -2   8  22      102.65       50.46     22.03 o 
   0   8  22      622.72      590.80     31.84 o 
   2   8  22      237.40      190.15     24.77 o 
 -15   1  23      213.55      219.79     39.26 o 
 -13   1  23      926.06      911.44     29.91 o 
 -11   1  23     3187.35     3232.68     57.57 o 
  -9   1  23     5076.11     5007.41     93.54 o 
  -7   1  23      999.78      947.71     27.14 o 
  -5   1  23     2614.69     2772.98     68.42 o 
  -3   1  23     8391.09     8701.70    187.76 o 
  -1   1  23     9136.96     9307.96    134.92 o 
   1   1  23     4564.19     4747.02     57.94 o 
   3   1  23       63.77       71.40     12.62 o 
   5   1  23     3663.48     3576.12     46.13 o 
   7   1  23     5967.46     5867.42     77.15 o 
   9   1  23     1821.00     1787.89     66.94 o 
  11   1  23     1172.80     1184.47     74.81 o 
 -14   2  23      534.65      460.05     72.45 o 
 -12   2  23     2709.09     2532.87     49.09 o 
 -10   2  23     2644.11     2619.57     53.91 o 
  -8   2  23     2246.11     2165.17     42.08 o 
  -6   2  23     5811.70     5784.55    129.99 o 
  -4   2  23     2654.36     2775.19    108.92 o 
  -2   2  23     3947.80     3764.40     90.67 o 
   0   2  23     4790.06     4755.00     81.38 o 
   2   2  23     6225.29     6380.25     81.26 o 
   4   2  23    11674.54    12024.19    167.57 o 
   6   2  23     3248.89     3256.61     43.42 o 
   8   2  23     2080.12     2182.46     52.00 o 
  10   2  23     1149.48     1160.43     91.90 o 
 -13   3  23        6.73       31.68     14.32 o 
 -11   3  23        0.39        8.44     13.51 o 
  -9   3  23       61.80       74.45     11.06 o 
  -7   3  23      126.34      120.27     21.52 o 
  -5   3  23      716.59      709.64     66.93 o 
  -3   3  23      177.92      213.43     20.61 o 
  -1   3  23     1239.01     1308.29     45.66 o 
   1   3  23     3017.45     2754.84     56.86 o 
   3   3  23       35.26       19.20     11.37 o 
   5   3  23      146.66      136.76     10.34 o 
   7   3  23       82.71       74.19     37.59 o 
   9   3  23      244.17      240.22     50.81 o 
 -12   4  23      758.85      711.51     43.56 o 
 -10   4  23      550.25      586.45     37.60 o 
  -8   4  23     1018.50      981.00     51.67 o 
  -6   4  23     6367.47     6462.25    198.94 o 
  -4   4  23     4903.97     5388.41    137.37 o 
  -2   4  23     3519.25     3622.59     80.26 o 
   0   4  23     2259.69     2355.28     48.73 o 
   2   4  23     4578.29     4837.37     83.65 o 
   4   4  23     5077.03     4857.66    315.68 o 
   6   4  23     2249.67     2486.03     92.74 o 
   8   4  23      823.21      880.52     34.68 o 
 -11   5  23      626.68      562.85    112.42 o 
  -9   5  23     1891.43     1935.29     90.66 o 
  -7   5  23     2964.74     3164.76    143.91 o 
  -5   5  23      939.33     1030.87     39.26 o 
  -3   5  23     1645.95     1784.15     67.52 o 
  -1   5  23     4939.83     4678.31    182.54 o 
   1   5  23     2133.74     2101.19     83.16 o 
   3   5  23     2729.97     2657.34     92.78 o 
   5   5  23     1617.21     1519.05     62.77 o 
   7   5  23      678.54      691.12     56.19 o 
 -10   6  23       74.46       51.55     24.70 o 
  -8   6  23       23.14       -8.66     21.31 o 
  -6   6  23      550.37      603.23     46.67 o 
  -4   6  23       71.71       43.10     26.02 o 
  -2   6  23       26.14       16.76     16.08 o 
   0   6  23      130.56      116.20     17.57 o 
   2   6  23      132.54      127.51     18.16 o 
   4   6  23       30.90       24.62     26.39 o 
   6   6  23      301.32      313.64     43.66 o 
  -7   7  23     1058.82     1066.73     50.61 o 
  -5   7  23      558.18      531.84     40.42 o 
  -3   7  23     1376.40     1306.60    113.81 o 
  -1   7  23     2976.85     2814.54    150.70 o 
   1   7  23     1402.14     1445.00     77.32 o 
   3   7  23      525.49      481.69     59.92 o 
  -4   8  23     1045.48     1056.66    126.98 o 
  -2   8  23       68.40       67.13     22.95 o 
   0   8  23      778.03      740.00     53.74 o 
 -14   0  24     1153.60     1095.44     59.61 o 
 -12   0  24       64.40       71.12     34.18 o 
 -10   0  24      604.62      529.12     29.51 o 
  -8   0  24      307.57      345.40     48.48 o 
  -6   0  24        8.62      -29.99     29.99 o 
  -4   0  24     2562.45     2770.76    160.24 o 
  -2   0  24    16145.46    16997.36    546.32 o 
   0   0  24     6586.91     7005.37    142.67 o 
   2   0  24      322.05      333.15     21.01 o 
   4   0  24      898.69      890.77     24.80 o 
   6   0  24     2862.18     2834.89     44.43 o 
   8   0  24      562.08      504.82     48.76 o 
  10   0  24      128.34      133.12     42.18 o 
 -13   1  24      521.85      579.21     25.96 o 
 -11   1  24      220.61      200.58     15.66 o 
  -9   1  24      757.37      733.98     31.82 o 
  -7   1  24        4.39       14.99     12.14 o 
  -5   1  24      169.28      163.17     26.24 o 
  -3   1  24      746.51      940.90     49.06 o 
  -1   1  24      506.66      498.62     15.65 o 
   1   1  24      844.67      871.09     23.56 o 
   3   1  24     6926.56     6972.62     80.48 o 
   5   1  24      528.24      555.81     16.34 o 
   7   1  24      558.05      569.61     13.48 o 
   9   1  24       52.26       69.69     23.55 o 
 -14   2  24        0.66       -1.12     20.16 o 
 -12   2  24       78.09       89.30     14.27 o 
 -10   2  24      209.58      191.94     14.55 o 
  -8   2  24      124.98      102.13     12.99 o 
  -6   2  24       95.47       99.51     18.84 o 
  -4   2  24     2292.92     2081.30     78.18 o 
  -2   2  24      204.18      219.99      7.77 o 
   0   2  24      242.50      254.34     14.20 o 
   2   2  24      124.17      137.27     16.71 o 
   4   2  24      134.19      176.73     13.44 o 
   6   2  24      419.48      399.20     23.74 o 
   8   2  24      569.96      577.57     34.12 o 
  10   2  24        6.05       20.27     36.57 o 
 -13   3  24      130.94       83.30     36.77 o 
 -11   3  24      740.96      689.95     45.69 o 
  -9   3  24      490.79      445.55     37.15 o 
  -7   3  24     3800.15     3826.22    134.60 o 
  -5   3  24      411.90      337.45     26.27 o 
  -3   3  24      736.19      766.80     41.99 o 
  -1   3  24       14.03       11.13     11.68 o 
   1   3  24     6465.02     6288.05    144.57 o 
   3   3  24      588.01      655.63     28.59 o 
   5   3  24      619.07      654.61     33.90 o 
   7   3  24        3.26       16.96     18.83 o 
   9   3  24      185.44      141.20     46.15 o 
 -12   4  24      109.26       85.38     27.97 o 
 -10   4  24      455.77      416.02     34.67 o 
  -8   4  24      239.22      258.11     41.07 o 
  -6   4  24      218.54      224.12     26.27 o 
  -4   4  24     1964.39     1973.36     71.09 o 
  -2   4  24        1.83       11.07     15.46 o 
   0   4  24      546.65      535.05     27.42 o 
   2   4  24       92.64       64.89     11.63 o 
   4   4  24      513.93      484.88     37.36 o 
   6   4  24      317.48      288.25     33.20 o 
   8   4  24       68.15       93.54     31.23 o 
 -11   5  24       99.00       87.27     29.91 o 
  -9   5  24     1098.70     1229.80     74.37 o 
  -7   5  24        0.60      -15.70     17.21 o 
  -5   5  24      233.16      218.77     27.30 o 
  -3   5  24     1792.32     1874.21     60.16 o 
  -1   5  24       41.12       25.82     17.80 o 
   1   5  24      208.42      197.69     19.23 o 
   3   5  24      330.28      282.10     25.39 o 
   5   5  24       18.82       28.92     31.79 o 
   7   5  24      107.17       77.23     17.59 o 
 -10   6  24      207.57      207.30     30.57 o 
  -8   6  24      591.08      604.94     43.10 o 
  -6   6  24      669.95      628.46     40.89 o 
  -4   6  24      968.45      960.16     48.19 o 
  -2   6  24      707.87      815.97     43.38 o 
   0   6  24      133.79       83.31     19.82 o 
   2   6  24      175.62      137.69     14.66 o 
   4   6  24       40.77       44.90     36.69 o 
   6   6  24      172.48      183.51     38.67 o 
  -7   7  24      135.68      136.28     27.80 o 
  -5   7  24      787.24      906.41     56.99 o 
  -3   7  24        3.00        6.88     19.76 o 
  -1   7  24      103.70       72.38     19.33 o 
   1   7  24       93.77       61.29     21.64 o 
   3   7  24      384.85      390.19     71.08 o 
 -13   1  25      190.45      187.52     18.54 o 
 -11   1  25      671.99      622.06     22.87 o 
  -9   1  25     1312.23     1272.00     33.79 o 
  -7   1  25      392.39      408.94     16.98 o 
  -5   1  25       11.85        6.97     18.24 o 
  -3   1  25      243.12      278.09     11.81 o 
  -1   1  25      115.13      130.06     12.04 o 
   1   1  25     5476.41     5531.07     67.11 o 
   3   1  25     4227.09     4346.13     51.14 o 
   5   1  25      111.63       97.33      9.96 o 
   7   1  25      901.66      878.88     22.11 o 
   9   1  25      732.47      787.25     52.79 o 
 -14   2  25      289.34      184.70     50.23 o 
 -12   2  25       48.26       45.25     13.16 o 
 -10   2  25      193.12      179.78     14.19 o 
  -8   2  25      393.90      490.90     47.66 o 
  -6   2  25      838.08      780.36     13.40 o 
  -4   2  25     2792.78     2641.22     92.34 o 
  -2   2  25     2653.68     2785.49     70.47 o 
   0   2  25     1941.16     1984.94     54.69 o 
   2   2  25      990.38      952.61     31.45 o 
   4   2  25     3492.55     3490.37     42.07 o 
   6   2  25     1440.60     1275.04     42.26 o 
   8   2  25       62.61       65.98     12.77 o 
 -13   3  25       39.52       29.01     17.34 o 
 -11   3  25      320.19      362.47     34.23 o 
  -9   3  25        1.87      -19.53     19.53 o 
  -7   3  25       66.72       75.99     24.57 o 
  -5   3  25       78.60       54.11     16.71 o 
  -3   3  25      135.96      102.30     21.76 o 
  -1   3  25       61.72      107.43     19.18 o 
   1   3  25     1065.66     1085.43     54.03 o 
   3   3  25      586.04      570.24     28.37 o 
   5   3  25      839.45      837.16     30.24 o 
   7   3  25      157.24      108.64     23.56 o 
   9   3  25       42.43       53.00     38.21 o 
 -12   4  25      361.51      221.01     51.74 o 
 -10   4  25      227.83      211.00     29.69 o 
  -8   4  25      135.64      153.93     29.57 o 
  -6   4  25     1810.17     1924.87     73.46 o 
  -4   4  25     3856.81     3785.08    118.90 o 
  -2   4  25     1666.91     1760.48     62.87 o 
   0   4  25      839.32      847.93     29.21 o 
   2   4  25        7.49        3.87     19.22 o 
   4   4  25      266.66      289.98     22.52 o 
   6   4  25     1681.67     1861.38     70.89 o 
   8   4  25      367.18      437.44     76.01 o 
 -11   5  25      456.41      361.27     46.55 o 
  -9   5  25       49.69       32.82     22.71 o 
  -7   5  25       71.85       79.09     23.21 o 
  -5   5  25      526.71      546.70     34.45 o 
  -3   5  25     1571.53     1519.61     62.27 o 
  -1   5  25     1632.02     1608.56     84.42 o 
   1   5  25     1215.19     1208.41     47.44 o 
   3   5  25      167.55      235.81     18.50 o 
   5   5  25      356.48      233.87     84.16 o 
   7   5  25      517.16      576.59     61.22 o 
 -10   6  25       39.67       42.25     23.83 o 
  -8   6  25        8.42        7.71     24.13 o 
  -6   6  25        1.32       28.06     24.05 o 
  -4   6  25      216.62      212.87     39.95 o 
  -2   6  25      248.33      206.73     24.86 o 
   0   6  25      360.24      366.44     24.20 o 
   2   6  25       41.65       39.37     14.97 o 
   4   6  25       37.59       24.13     46.49 o 
  -7   7  25      156.30      145.05     30.94 o 
  -5   7  25      334.47      294.66     35.21 o 
  -3   7  25        4.38       -3.96     18.33 o 
  -1   7  25      131.66      119.27     21.58 o 
   1   7  25      268.94      258.61     22.88 o 
 -14   0  26      805.19      695.05     86.08 o 
 -12   0  26     2348.53     2153.29     85.17 o 
 -10   0  26     4571.63     4428.86    103.28 o 
  -8   0  26     8460.13     7870.87    281.31 o 
  -6   0  26    10402.24    11042.92    480.99 o 
  -4   0  26     4766.68     4747.18    165.99 o 
  -2   0  26     7628.90     7732.96    241.32 o 
   0   0  26     5216.40     5776.24    100.63 o 
   2   0  26     5728.02     5989.90     95.50 o 
   4   0  26     2559.56     2609.38     49.29 o 
   6   0  26     4308.49     4400.69     73.44 o 
   8   0  26     2721.27     2878.00    118.33 o 
 -13   1  26       84.48       77.52     17.27 o 
 -11   1  26      271.52      284.57     16.71 o 
  -9   1  26     1283.06     1175.12     31.80 o 
  -7   1  26     2788.36     2809.47     47.90 o 
  -5   1  26     2429.30     2276.36     89.09 o 
  -3   1  26      114.58       55.98     12.15 o 
  -1   1  26     7298.26     7901.76    135.57 o 
   1   1  26      820.53      927.18     29.12 o 
   3   1  26     3689.48     3688.52     47.78 o 
   5   1  26      203.08      216.79     11.05 o 
   7   1  26       47.55       41.84     10.00 o 
   9   1  26      263.25      204.48     72.86 o 
 -12   2  26      849.15      864.09     39.56 o 
 -10   2  26     1388.15     1176.38     30.16 o 
  -8   2  26     1297.45     1161.65     35.90 o 
  -6   2  26       36.77       20.96     14.92 o 
  -4   2  26     1929.37     1866.59     56.74 o 
  -2   2  26     2149.81     1949.99     73.73 o 
   0   2  26     2470.78     2497.08    105.48 o 
   2   2  26     1558.25     1473.17     32.51 o 
   4   2  26     1042.82     1026.00     20.33 o 
   6   2  26     1023.41     1147.83     42.61 o 
   8   2  26     1894.63     1956.78     46.88 o 
 -13   3  26      562.14      531.62     38.64 o 
 -11   3  26     1901.55     2024.05     63.51 o 
  -9   3  26     2305.69     2332.90    103.36 o 
  -7   3  26     5491.61     5205.52    213.91 o 
  -5   3  26     3187.46     3343.66    143.42 o 
  -3   3  26     8285.78     8005.17    231.07 o 
  -1   3  26     3458.51     3407.52    104.22 o 
   1   3  26     3467.38     3752.99     81.31 o 
   3   3  26     3477.73     3593.08     76.43 o 
   5   3  26     5301.28     5204.95    210.84 o 
   7   3  26      935.05      934.32     54.10 o 
 -12   4  26      704.06      766.39     52.06 o 
 -10   4  26       74.39       74.08     23.20 o 
  -8   4  26      724.50      677.31     47.21 o 
  -6   4  26      592.06      604.69     37.53 o 
  -4   4  26     2287.09     2266.54     63.45 o 
  -2   4  26     1378.31     1350.68     43.49 o 
   0   4  26     1650.93     1675.53     49.07 o 
   2   4  26     1057.44     1093.81     51.12 o 
   4   4  26      194.17      202.06     14.85 o 
   6   4  26      368.36      348.83     46.02 o 
 -11   5  26        9.63       -2.02     23.02 o 
  -9   5  26      359.64      369.03     34.18 o 
  -7   5  26       29.75       30.57     19.54 o 
  -5   5  26      507.82      534.92     33.51 o 
  -3   5  26      686.99      703.68     35.30 o 
  -1   5  26      898.77      777.09     49.20 o 
   1   5  26      275.00      293.21     19.25 o 
   3   5  26      622.71      657.80     59.30 o 
   5   5  26      376.97      325.27     84.50 o 
  -8   6  26      496.67      476.58     46.94 o 
  -6   6  26     1255.20     1331.29     59.58 o 
  -4   6  26     2886.60     2983.90    124.20 o 
  -2   6  26     3063.32     3004.85    142.74 o 
   0   6  26      829.38      887.14     48.94 o 
   2   6  26     1877.54     1751.87     65.38 o 
   4   6  26     1138.43     1067.71    148.32 o 
  -5   7  26      569.89      504.03     37.84 o 
  -3   7  26      356.11      324.00     38.84 o 
  -1   7  26     1088.95     1042.72     43.19 o 
   1   7  26       85.31       25.80     18.96 o 
 -13   1  27      393.53      348.64     22.97 o 
 -11   1  27     1140.05     1016.56     36.31 o 
  -9   1  27     3882.88     3880.04     85.02 o 
  -7   1  27     2859.53     2688.95     53.77 o 
  -5   1  27     3407.93     3182.11     95.09 o 
  -3   1  27     1109.93     1128.72     23.58 o 
  -1   1  27      440.97      406.85     15.74 o 
   1   1  27     3873.13     3982.08     62.42 o 
   3   1  27     1266.94     1330.29     24.24 o 
   5   1  27     1913.05     1861.50     27.67 o 
   7   1  27     1652.71     1644.33     39.11 o 
   9   1  27     1066.22     1097.96     62.15 o 
 -12   2  27      702.85      619.77     41.22 o 
 -10   2  27     1862.92     1780.94     66.10 o 
  -8   2  27     2216.21     1988.23     50.87 o 
  -6   2  27     1286.59      957.01    176.05 o 
  -4   2  27      377.30      463.69     25.93 o 
  -2   2  27     1600.10     1384.14     70.75 o 
   0   2  27     5625.66     5451.86    115.78 o 
   2   2  27     4395.06     4680.38     78.62 o 
   4   2  27     1456.78     1507.46     24.23 o 
   6   2  27      554.72      561.97     27.67 o 
   8   2  27      632.37      570.15     23.21 o 
 -11   3  27        3.09      -19.40     27.28 o 
  -9   3  27      277.74      262.10     31.16 o 
  -7   3  27      167.06      146.43     27.37 o 
  -5   3  27       17.55        2.19     17.57 o 
  -3   3  27       11.25       15.93     16.97 o 
  -1   3  27      386.66      453.40     25.72 o 
   1   3  27     1049.29     1079.41     44.79 o 
   3   3  27        0.20       -0.55     12.71 o 
   5   3  27       42.56       49.54     21.59 o 
   7   3  27      166.99      161.06     31.23 o 
 -12   4  27       90.37       92.97     29.37 o 
 -10   4  27      523.37      574.55     39.45 o 
  -8   4  27      816.44      861.89     42.74 o 
  -6   4  27     1114.91     1391.87     78.65 o 
  -4   4  27      929.48     1080.23     40.04 o 
  -2   4  27     4226.65     4458.29    119.79 o 
   0   4  27     2809.73     2675.87     80.73 o 
   2   4  27      785.59      914.97     38.31 o 
   4   4  27     1629.62     1640.31     79.55 o 
   6   4  27      661.90      551.11     89.43 o 
  -9   5  27       48.67       82.54     24.80 o 
  -7   5  27      138.86      168.21     29.52 o 
  -5   5  27     2466.01     2658.18    104.97 o 
  -3   5  27     1953.27     2045.52    115.05 o 
  -1   5  27     1376.14     1329.30     82.96 o 
   1   5  27      329.00      348.28     44.00 o 
   3   5  27      578.70      556.02     41.22 o 
   5   5  27     1712.33     1755.78    160.79 o 
  -8   6  27        0.13       -0.30     20.66 o 
  -6   6  27       58.40       94.11     24.70 o 
  -4   6  27        3.92      -15.48     20.13 o 
  -2   6  27       84.96       75.23     20.95 o 
   0   6  27      178.51      235.65     25.28 o 
   2   6  27      343.72      386.12     39.79 o 
  -3   7  27     1310.04     1398.38     92.08 o 
  -1   7  27      376.64      417.78     33.49 o 
 -12   0  28       27.96        6.47     23.29 o 
 -10   0  28        3.99        9.55     14.44 o 
  -8   0  28      544.46      592.20    109.70 o 
  -6   0  28      849.45      777.09    110.93 o 
  -4   0  28      578.20      472.77     51.91 o 
  -2   0  28      260.04      213.25     17.18 o 
   0   0  28        2.98       10.33     13.03 o 
   2   0  28      668.10      600.33     24.48 o 
   4   0  28      559.44      542.17     22.88 o 
   6   0  28      678.63      698.29     20.99 o 
   8   0  28       42.97       -2.74     24.24 o 
 -13   1  28       78.48       51.74     15.35 o 
 -11   1  28       30.10       18.07     10.24 o 
  -9   1  28       71.04       84.67     19.86 o 
  -7   1  28      923.83      882.97     28.57 o 
  -5   1  28     2011.66     2033.67     91.42 o 
  -3   1  28        4.09       -0.15     16.03 o 
  -1   1  28     1688.33     1656.22     34.95 o 
   1   1  28      831.46      796.99     18.60 o 
   3   1  28      377.38      382.75     13.41 o 
   5   1  28       97.62       74.23      8.56 o 
   7   1  28        2.57        1.03      9.21 o 
 -12   2  28       36.23        9.42     17.39 o 
 -10   2  28       30.99       52.34     24.36 o 
  -8   2  28      142.12      150.93     26.95 o 
  -6   2  28      761.71      812.02     45.02 o 
  -4   2  28        8.31       -9.37     14.85 o 
  -2   2  28      630.99      596.69     40.04 o 
   0   2  28      163.21       98.37     19.21 o 
   2   2  28       92.90      103.23     11.77 o 
   4   2  28        0.65       17.40      8.72 o 
   6   2  28      532.32      541.98     24.67 o 
   8   2  28       21.17       23.20     17.06 o 
 -11   3  28       58.54       72.23     24.42 o 
  -9   3  28      202.42      155.60     41.32 o 
  -7   3  28       19.57       50.96     19.70 o 
  -5   3  28      119.13      161.33     21.85 o 
  -3   3  28     1033.59     1051.43     45.90 o 
  -1   3  28      831.51      967.68     45.79 o 
   1   3  28       99.31      104.60     20.71 o 
   3   3  28       90.49      116.18     19.24 o 
   5   3  28       97.60      100.37     22.48 o 
   7   3  28       39.07       17.46     16.65 o 
 -10   4  28      151.34      155.69     39.50 o 
  -8   4  28       17.83        2.11     21.43 o 
  -6   4  28       32.07       30.14     18.26 o 
  -4   4  28      103.94       96.39     19.87 o 
  -2   4  28      211.38      241.14     23.34 o 
   0   4  28      276.95      306.66     25.50 o 
   2   4  28      133.74       95.66     22.26 o 
   4   4  28       43.95       61.08     33.83 o 
   6   4  28      122.21       78.07     57.38 o 
  -9   5  28       17.31       17.07     22.84 o 
  -7   5  28        4.28       -2.67     19.68 o 
  -5   5  28        0.43      -18.41     18.41 o 
  -3   5  28        0.20       17.84     16.28 o 
  -1   5  28       72.05       52.53     21.36 o 
   1   5  28      333.32      358.68     21.63 o 
   3   5  28       34.95       18.49     34.51 o 
  -6   6  28       77.46       85.39     24.60 o 
  -4   6  28      566.78      562.91     36.25 o 
  -2   6  28        3.27        1.78     16.90 o 
   0   6  28       51.21       50.90     24.44 o 
   2   6  28       39.62       43.49     25.10 o 
 -13   1  29      366.23      361.12     41.28 o 
 -11   1  29      573.85      505.17     32.48 o 
  -9   1  29      760.42      695.01     32.85 o 
  -7   1  29        9.77       23.39     12.73 o 
  -5   1  29       64.24       84.45     27.53 o 
  -3   1  29     4463.57     4257.03     83.16 o 
  -1   1  29     2849.14     2961.30     46.11 o 
   1   1  29      619.50      603.93     21.53 o 
   3   1  29      617.83      611.67     16.72 o 
   5   1  29     1354.91     1297.76     33.60 o 
   7   1  29     2344.13     2196.90     50.94 o 
 -12   2  29      304.98      358.72     33.14 o 
 -10   2  29      101.69       61.59     25.75 o 
  -8   2  29      471.60      434.69     89.94 o 
  -6   2  29     1645.79     1586.03     55.34 o 
  -4   2  29     1731.59     1791.99     73.05 o 
  -2   2  29      925.65      957.10     44.93 o 
   0   2  29     1262.83     1112.47     47.15 o 
   2   2  29     2045.88     2002.12     44.67 o 
   4   2  29     1527.57     1484.59     30.47 o 
   6   2  29      660.87      623.88     52.61 o 
 -11   3  29      402.14      399.19     40.65 o 
  -9   3  29       46.36       67.80     28.69 o 
  -7   3  29       56.49       48.29     20.73 o 
  -5   3  29        2.86       -7.23     16.46 o 
  -3   3  29      657.80      603.66     33.19 o 
  -1   3  29      352.92      415.14     35.43 o 
   1   3  29      169.72      208.47     18.97 o 
   3   3  29      464.23      513.26     27.03 o 
   5   3  29      143.16      111.40     32.73 o 
 -10   4  29     1103.98     1197.12     75.97 o 
  -8   4  29      910.06     1008.78     52.02 o 
  -6   4  29      913.75     1053.65     66.43 o 
  -4   4  29      971.63     1033.01     50.17 o 
  -2   4  29      546.85      670.55     34.46 o 
   0   4  29      995.53     1039.90     49.22 o 
   2   4  29      833.57      876.92     46.22 o 
   4   4  29      575.52      656.16     61.90 o 
  -9   5  29      119.52      133.76     29.10 o 
  -7   5  29      544.13      692.30     42.45 o 
  -5   5  29      947.95      990.32     50.32 o 
  -3   5  29      330.28      344.84     30.82 o 
  -1   5  29      655.38      716.08     47.90 o 
   1   5  29     1292.48     1210.54     50.31 o 
   3   5  29      552.99      617.12     71.90 o 
  -6   6  29       40.12       13.03     20.80 o 
  -4   6  29      196.09      175.95     26.61 o 
  -2   6  29       33.60       31.61     22.17 o 
   0   6  29       60.85       43.04     16.93 o 
 -12   0  30     1493.65     1278.82     95.39 o 
 -10   0  30     3118.66     3069.86     88.54 o 
  -8   0  30     3189.74     2919.63    229.40 o 
  -6   0  30     3508.89     3751.23    162.84 o 
  -4   0  30     3625.78     3290.51    139.97 o 
  -2   0  30     3526.97     3604.13     84.11 o 
   0   0  30     6513.77     6698.47    159.13 o 
   2   0  30     1777.26     1817.31     40.60 o 
   4   0  30     4903.88     4790.55     89.62 o 
   6   0  30     4685.44     4545.54    132.36 o 
 -11   1  30      334.98      347.24     28.29 o 
  -9   1  30      158.62      186.37     37.76 o 
  -7   1  30     1493.97     1320.02     38.94 o 
  -5   1  30     3241.35     3502.68    109.33 o 
  -3   1  30     1097.83     1125.14     32.38 o 
  -1   1  30     3130.83     2980.48     47.66 o 
   1   1  30      245.20      302.06     13.70 o 
   3   1  30      586.71      539.71     18.55 o 
   5   1  30      701.17      637.15     19.95 o 
   7   1  30      299.16      262.95     94.36 o 
 -12   2  30      458.09      368.60     30.42 o 
 -10   2  30      779.23      680.10     53.65 o 
  -8   2  30      554.90      521.64     40.50 o 
  -6   2  30        8.36      -19.30     21.82 o 
  -4   2  30      252.31      264.01     29.69 o 
  -2   2  30     3348.67     3402.98     83.88 o 
   0   2  30     1130.04     1204.06     56.28 o 
   2   2  30     1199.13     1258.58     49.22 o 
   4   2  30      161.14      160.94     13.23 o 
   6   2  30      947.98      912.72     55.64 o 
 -11   3  30     1695.43     1745.77     67.63 o 
  -9   3  30     2653.90     2635.61     95.83 o 
  -7   3  30     4048.21     3885.84    198.87 o 
  -5   3  30     3353.18     3623.34    138.71 o 
  -3   3  30     3045.46     3103.53     87.12 o 
  -1   3  30     3997.35     4201.51    120.98 o 
   1   3  30     3762.52     3890.79     73.61 o 
   3   3  30     2152.87     2231.73     47.54 o 
   5   3  30      917.53      930.62     45.02 o 
 -10   4  30      355.98      314.02     39.20 o 
  -8   4  30      535.12      439.52     44.17 o 
  -6   4  30     1593.96     1604.57     70.16 o 
  -4   4  30     2257.26     2270.94     78.66 o 
  -2   4  30     1058.74     1018.10     37.86 o 
   0   4  30      118.41      111.02     29.56 o 
   2   4  30     1051.33     1000.18     49.86 o 
   4   4  30      485.63      565.33     63.07 o 
  -7   5  30      343.78      340.18     42.60 o 
  -5   5  30      509.32      531.87     38.17 o 
  -3   5  30      385.24      377.71     33.28 o 
  -1   5  30      238.97      187.13     25.91 o 
   1   5  30      953.92      950.07     46.02 o 
  -4   6  30      896.16      927.63     56.32 o 
  -2   6  30     1447.53     1461.43     55.49 o 
 -11   1  31     1047.20      855.95     70.22 o 
  -9   1  31     1912.64     1787.69     84.01 o 
  -7   1  31      889.17      908.08     72.02 o 
  -5   1  31      492.80      463.70     15.66 o 
  -3   1  31      717.67      780.77     20.94 o 
  -1   1  31     1078.54     1147.37     35.71 o 
   1   1  31     1972.53     2022.98     38.11 o 
   3   1  31      639.57      746.43     25.49 o 
   5   1  31     1247.83     1111.74    101.23 o 
 -10   2  31      747.22      667.50     54.93 o 
  -8   2  31     1016.81      835.03    119.63 o 
  -6   2  31      783.99      817.10     84.61 o 
  -4   2  31     1426.57     1559.90     81.70 o 
  -2   2  31      732.43      778.03     39.44 o 
   0   2  31      435.18      479.49     26.64 o 
   2   2  31     1432.68     1590.37     40.31 o 
   4   2  31      428.08      433.44     18.55 o 
  -9   3  31       10.58       21.62     25.05 o 
  -7   3  31        9.09      -19.69     19.69 o 
  -5   3  31       36.62       27.86     20.47 o 
  -3   3  31        1.36       13.84     30.99 o 
  -1   3  31      264.01      217.30     28.49 o 
   1   3  31        5.63       17.03     16.28 o 
   3   3  31      109.43      115.50     18.31 o 
   5   3  31       80.44      113.19     24.54 o 
  -8   4  31      254.19      290.18     35.99 o 
  -6   4  31     1220.96     1231.75     73.60 o 
  -4   4  31      610.35      584.84     34.99 o 
  -2   4  31      781.51      802.85     50.63 o 
   0   4  31     1613.70     1584.01    104.33 o 
   2   4  31      313.18      253.47     32.28 o 
  -7   5  31      408.41      385.10     36.49 o 
  -5   5  31      361.15      302.21     31.20 o 
  -3   5  31      767.18      800.34     38.60 o 
  -1   5  31      779.36      750.32     34.83 o 
   1   5  31      352.87      271.83     27.61 o 
 -10   0  32      172.67      116.11     84.78 o 
  -8   0  32      307.72      241.04     58.48 o 
  -6   0  32        1.03       -6.16     32.87 o 
  -4   0  32     1592.68     1583.35    153.53 o 
  -2   0  32       18.43        4.66     14.65 o 
   0   0  32       10.17       14.99     15.12 o 
   2   0  32      142.18      191.45     18.98 o 
   4   0  32       22.30       19.18     12.76 o 
 -11   1  32        4.42       -5.69     16.04 o 
  -9   1  32      184.35      214.49     41.15 o 
  -7   1  32       18.58        2.12     31.24 o 
  -5   1  32       12.18      -13.46     29.37 o 
  -3   1  32      113.51       81.24     26.26 o 
  -1   1  32       17.92       36.65     11.84 o 
   1   1  32       36.65       63.28      9.51 o 
   3   1  32       70.01       72.33     16.39 o 
   5   1  32      198.41      164.67     16.22 o 
 -10   2  32       86.26      100.35     35.12 o 
  -8   2  32      109.84      112.47     28.65 o 
  -6   2  32      180.47      100.88     31.92 o 
  -4   2  32       28.32       53.90     22.80 o 
  -2   2  32      264.38      238.95     30.65 o 
   0   2  32       11.14       14.30     12.72 o 
   2   2  32        0.65       -7.10     13.23 o 
   4   2  32       32.82       55.57     41.63 o 
  -9   3  32       49.00       20.09     32.44 o 
  -7   3  32       11.50       30.34     23.51 o 
  -5   3  32       98.52       68.75     23.03 o 
  -3   3  32        4.78       26.24     22.90 o 
  -1   3  32        1.28       -6.93     18.01 o 
   1   3  32        2.22        9.66     14.82 o 
   3   3  32       83.99       88.69     16.05 o 
  -8   4  32       48.94       24.38     24.54 o 
  -6   4  32       57.76       32.02     22.80 o 
  -4   4  32       55.87       32.69     21.57 o 
  -2   4  32       80.60       92.29     26.11 o 
   0   4  32       13.64       20.52     17.38 o 
   2   4  32      193.72      209.16     41.65 o 
  -5   5  32        3.57       16.22     23.29 o 
  -3   5  32        3.16        9.98     17.65 o 
  -1   5  32        8.61       38.54     16.94 o 
  -9   1  33       84.39       74.49     36.02 o 
  -7   1  33     1033.13      983.46     78.82 o 
  -5   1  33     1318.92     1278.63     64.78 o 
  -3   1  33     1322.51     1267.79     56.77 o 
  -1   1  33     1196.77     1333.15     46.13 o 
   1   1  33     1688.89     1710.82     56.18 o 
   3   1  33     1226.09     1272.17     42.06 o 
 -10   2  33      310.38      141.35     93.90 o 
  -8   2  33     1001.74      986.50     63.01 o 
  -6   2  33      241.94      211.01     33.60 o 
  -4   2  33      633.49      646.84     49.52 o 
  -2   2  33     1929.51     1929.26     63.75 o 
   0   2  33      466.24      513.85     31.72 o 
   2   2  33      638.11      665.77     28.96 o 
  -9   3  33      205.95      214.47    109.02 o 
  -7   3  33        1.25       -9.07     23.10 o 
  -5   3  33       13.89       18.27     22.89 o 
  -3   3  33       90.94      107.77     26.39 o 
  -1   3  33       60.16       86.19     24.67 o 
   1   3  33       77.04       84.88     20.44 o 
  -6   4  33      710.99      755.71     47.11 o 
  -4   4  33      293.96      327.72     38.41 o 
  -2   4  33      200.02      136.80     26.92 o 
   0   4  33     1210.89     1044.56     44.98 o 
  -8   0  34      699.56      620.27     82.58 o 
  -6   0  34     3844.50     3418.02    171.06 o 
  -4   0  34     3010.09     2936.99     81.50 o 
  -2   0  34     1807.35     1640.70     51.82 o 
   0   0  34     2692.99     2550.73     60.88 o 
   2   0  34     2944.94     3047.05     84.49 o 
  -9   1  34      512.99      607.68    121.27 o 
  -7   1  34      805.20      760.03     71.67 o 
  -5   1  34     2574.74     2541.88    110.39 o 
  -3   1  34      566.28      467.45     25.88 o 
  -1   1  34      306.22      287.29     26.86 o 
   1   1  34      339.02      370.98     27.82 o 
   3   1  34      489.24      484.29     24.73 o 
  -8   2  34      212.60      213.59     37.37 o 
  -6   2  34      428.90      430.94     46.14 o 
  -4   2  34      537.39      668.50     60.85 o 
  -2   2  34      421.52      593.08     38.52 o 
   0   2  34      524.46      454.12    115.12 o 
   2   2  34      577.24      636.80     29.34 o 
  -7   3  34     1978.78     1986.37     75.87 o 
  -5   3  34     1311.54     1420.69     65.06 o 
  -3   3  34     1889.84     2149.16     85.70 o 
  -1   3  34     1867.63     1824.45    105.77 o 
   1   3  34     1636.73     1695.41     54.40 o 
  -4   4  34      329.48      289.31     37.54 o 
  -2   4  34      685.90      823.51     56.74 o 
  -7   1  35      568.29      599.12     68.73 o 
  -5   1  35     1014.98     1116.17     56.91 o 
  -3   1  35      585.87      603.25     46.23 o 
  -1   1  35       34.66       34.45     16.87 o 
   1   1  35      481.31      499.57     28.67 o 
  -6   2  35      578.09      587.96     47.78 o 
  -4   2  35      341.30      294.52     57.77 o 
  -2   2  35      126.66      158.43     27.16 o 
   0   2  35      272.44      289.36     29.04 o 
  -5   3  35       52.32       28.18     25.05 o 
  -3   3  35        1.02      -13.38     23.74 o 
  -1   3  35       72.02       56.20     22.22 o 
  -6   0  36       10.80       75.33     79.16 o 
  -4   0  36       41.08       34.21     28.78 o 
  -2   0  36     1029.94     1084.31     72.31 o 
   0   0  36      834.92      836.97     59.35 o 
  -7   1  36       84.87       66.26     29.95 o 
  -5   1  36       33.89       22.52     26.87 o 
  -3   1  36       50.76       64.16     30.33 o 
  -1   1  36        1.77       16.98     15.88 o 
  -4   2  36        1.80      -17.04     31.22 o 
  -2   2  36       51.32       29.78     33.82 o 
                                                 
